# Supplementary material for: Exploration of the metabolomic mechanisms of postmenopausal hypertension induced by low estrogen state
Source: eLife. 2025 Jan 16;13:RP101701. doi: 10.7554/eLife.101701 (PMC11737871; doi:10.7554/eLife.101701)
Supplement: Supplementary file 1. [file elife-101701-supp1.csv]

sample	Group	C17-carnitine	Hydroxyhexanoycarnitine	Hydroxyvalerylcarnitine	Isobutyryl-L-carnitine	Isovalerylcarnitine	Tetradecanoylcarnitine	Valerylcarnitine	3-Hydroxyisovalerylcarnitine	Butyrylcarnitine	L-Acetylcarnitine	L-Hexanoylcarnitine	L-Octanoylcarnitine	O-decanoyl-L-carnitine	O-dodecanoylcarnitine	Propionylcarnitine	Tiglylcarnitine	Pantothenic acid	2-Hydroxybutyric acid	Diethanolamine	(S)-2-Azetidinecarboxylic acid	(S)-Homostachydrine	4-Guanidinobutanoic acid	4-Hydroxyproline	5-Hydroxy-L-tryptophan	Betaine	Citrulline	Creatine	Creatinine	Cysteinylglycine	Gamma-Glutamyltyrosine	Glutathione	Histidinyl-Phenylalanine	Homocysteine	Isoleucyl-Alanine	L-Alanine	L-Alpha-aminobutyric acid	L-Arginine	L-Aspartic acid	Leucyl-Arginine	Leucyl-Serine	L-gamma-glutamyl-L-isoleucine	L-gamma-glutamyl-L-leucine	L-gamma-glutamyl-L-valine	L-Glutamic acid	L-Glutamine	L-Histidine	L-Isoleucine	L-Leucine
S1	Sham	185.9	3711	2043	90810	32380	841.5	83160	1.20E+05	90810	1.49E+06	30695	11731	2207	1795	4.45E+05	3949	1.26E+05	86767	2153	2819	250.9	15258	341.1	798.9	1.14E+05	3118	1.61E+06	7331	3005	5128	2144	1669	2125	3291	8464	1133	18460	4.01E+05	8089	20246	2395	9798	1609	1.19E+06	24752	10580	237817	398979
S2	Sham	241.1	8844	4250	1.50E+05	73190	1621	2.02E+05	1.37E+05	1.50E+05	1.51E+06	60076	20714	9398	3731	6.89E+05	15822	1.48E+05	1.85E+05	3111	2896	511	5669	628.1	827.3	99905	4254	1.69E+06	16396	16.28	2109	3327	848.4	4818	284	6480	2301	4121	4.93E+05	3209	23873	2052	14320	1924	1.26E+06	30684	3880	58357	113502
S3	Sham	213	7371	3730	29300	29960	1470	56130	1.02E+05	43330	1.39E+06	33305	16599	6844	2918	2.54E+05	10797	92408	52663	5155	3187	317.6	7115	633.9	817.1	97683	3004	1.40E+06	12376	3431	1320	3736	590.4	3915	5597	6640	1038	3573	2.86E+05	2656	19499	2083	11730	1758	1.38E+06	22817	3135	38331	76097
S4	Sham	90.11	5251	2845	7484	6754	1207	13740	1.01E+05	41100	1.63E+06	35045	15101	7764	2654	1.78E+05	10574	1.61E+05	1.47E+05	4328	2876	244.7	4984	366	687.5	93025	2840	1.77E+06	12976	3673	1535	3095	447.3	4134	2924	8773	1186	4253	2.26E+05	2693	13374	2437	13880	1398	1.29E+06	29484	4481	45161	87899
S5	Sham	152.2	7699	3465	24380	25130	1231	80350	1.40E+05	86090	1.93E+06	54160	20021	9731	3956	2.56E+05	18687	1.06E+05	81484	3401	3842	502.6	5196	492	853.4	1.15E+05	2902	1.47E+06	11576	12.61	1030	1933	687.1	4390	371	5253	1002	4413	2.70E+05	3607	13460	2013	14020	1643	1.62E+06	24861	3273	57328	109839
S6	Sham	92.97	10690	6192	5206	9643	1559	19020	1.10E+05	77100	2.27E+06	48836	17293	7027	3174	2.11E+05	7555	2.10E+05	1.51E+05	2871	6014	453.4	20355	560.9	864.5	1.15E+05	4117	1.90E+06	15386	4952	2838	2404	1154	4230	5841	12906	1641	8971	2.17E+05	4554	54138	3097	15780	2492	2.04E+06	36642	8293	143880	234402
S7	Sham	39.77	7563	3956	34750	27260	1580	87100	1.50E+05	1.20E+05	2.01E+06	74817	19064	7068	3374	2.77E+05	9474	1.19E+05	1.60E+05	4000	3460	748.9	12162	512.3	817.5	1.34E+05	3629	2.02E+06	13097	4221	1543	2141	884.9	3876	3620	10616	1331	5465	2.57E+05	3232	47592	2489	13600	1477	1.63E+06	32688	5529	79264	150552
S8	Sham	135.1	10910	4718	31280	32040	995.9	86370	1.22E+05	70250	2.21E+06	60772	21936	10569	3250	2.88E+05	15075	2.49E+05	1.91E+05	3453	3254	302.1	16824	526.7	841.3	1.63E+05	4367	1.77E+06	15051	20.61	1606	2473	923.2	3792	2020	6997	1881	4192	2.74E+05	5063	16165	2062	12130	1658	1.54E+06	32166	4427	62198	113446
O1	OVX	181.2	7648	3067	35730	19220	2089	36010	1.33E+05	2.34E+05	1.85E+06	1.27E+05	14375	14598	7346	2.96E+05	8585	1.11E+05	53500	3807	3461	330.2	5895	953	571.9	97669	3472	1.46E+06	10980	4878	1975	3057	966.5	2909	2558	5993	365.6	5008	4.40E+05	4050	24778	2783	18030	2523	1.56E+06	30111	5859	94210	150512
O2	OVX	126	11230	5231	69200	62330	2070	1.89E+05	1.68E+05	90930	1.83E+06	64714	16926	13085	7022	2.87E+05	8770	95130	73934	3137	4263	532.6	7205	1122	735.7	1.70E+05	3949	1.81E+06	11510	5370	2468	3398	949.2	3427	4376	8110	255.4	7290	3.95E+05	3728	21028	2525	14470	2064	1.79E+06	29237	5676	90602	155933
O3	OVX	333.7	11340	5684	23600	12790	2063	29830	1.39E+05	2.21E+05	1.62E+06	2.10E+05	17046	19223	9352	2.66E+05	9713	1.30E+05	1.87E+05	4359	2636	1826	6218	904.9	1188	1.90E+05	3557	1.85E+06	9237	5090	2157	3138	909.9	3792	3208	9426	741.9	7875	3.18E+05	4073	18999	2083	12030	1431	1.16E+06	29815	5300	89971	164857
O4	OVX	247.7	10020	4643	1.45E+05	87540	2996	2.40E+05	1.64E+05	2.55E+05	2.18E+06	1.58E+05	22573	22567	12411	3.57E+05	10109	1.96E+05	99530	3573	5691	807.7	8910	1329	595.4	1.87E+05	6970	2.47E+06	14290	6124	1485	3078	986.1	4332	4649	14374	753.5	7483	4.72E+05	6084	52285	2278	16840	2718	2.33E+06	45716	8914	115170	197363
O5	OVX	295.4	11590	5175	44040	24470	2845	67610	1.12E+05	2.00E+05	2.06E+06	1.58E+05	23595	21058	9701	3.97E+05	11245	1.07E+05	79563	4621	2979	192	4261	749.7	819.5	1.53E+05	2842	1.64E+06	9771	4230	1253	2944	991.9	4645	3768	9262	395.4	4854	2.94E+05	4710	27766	2048	13840	1587	1.28E+06	22104	3690	53557	111701
O6	OVX	240.4	10600	5899	23740	19800	1574	55560	1.82E+05	1.60E+05	3.03E+06	82983	20076	16114	5204	3.33E+05	9063	2.47E+05	1.99E+05	3739	6514	1030	5566	1110	875.8	2.21E+05	6373	2.93E+06	19936	8046	1586	9197	882.5	4737	4148	17985	962.2	5324	2.88E+05	4592	40602	4073	23930	2950	2.53E+06	59678	10620	110981	196890
O7	OVX	7089	9035	4795	30220	16500	2098	22100	1.06E+05	2.38E+05	2.40E+06	99375	17777	17246	9037	2.97E+05	5545	1.72E+05	2.27E+05	4761	2684	396.1	11058	1115	1268	2.02E+05	3779	1.81E+06	10573	3584	1405	2282	808.2	3538	7131	10372	925.7	6509	2.74E+05	3718	11584	2344	16810	1935	1.28E+06	28608	6067	77068	136363
O8	OVX	270.3	12170	6690	81500	46830	2206	1.50E+05	2.04E+05	1.78E+05	3.21E+06	1.49E+05	17379	24324	7804	2.52E+05	10591	1.43E+05	1.78E+05	3752	6162	1049	4660	1385	924.5	2.12E+05	6209	2.88E+06	24010	6264	1066	9481	448.8	5156	11053	17686	858	4829	2.80E+05	2644	9869	4973	30450	3106	2.02E+06	49010	9367	62594	135591
E1	OVX+E	1409	16760	9367	2.31E+05	77630	4712	1.10E+05	2.11E+05	3.73E+05	3.03E+06	4.43E+05	7689	66775	23956	7.21E+05	9232	1.86E+05	3.15E+05	3411	4404	835.8	61362	311	864.5	2.60E+05	5761	1.72E+06	15692	17.77	866.3	2794	539	4232	5203	7274	3465	4461	6.64E+05	3664	10623	3583	19050	2219	1.63E+06	51068	9358	82858	128890
E2	OVX+E	284.8	8441	5180	17910	24670	1100	60870	2.17E+05	64970	2.12E+06	61198	17437	12059	4311	2.68E+05	7571	2.38E+05	1.32E+05	3035	4975	1276	17623	842.8	498.1	1.65E+05	7659	2.03E+06	20458	5259	3188	2976	809.4	4159	4912	10961	1608	8349	2.49E+05	2517	13595	2887	15410	2079	2.09E+06	52394	7508	104472	155877
E3	OVX+E	16240	14640	7416	15560	14550	929.2	30220	1.94E+05	1.52E+05	2.74E+06	36321	17601	8857	3688	1.80E+05	10705	1.78E+05	1.71E+05	3755	4680	553.8	16102	922.9	954	1.50E+05	5413	1.68E+06	15939	64.1	1431	1493	1545	4474	556	6222	3260	3888	2.99E+05	3404	8322	2642	15680	1660	1.59E+06	37044	4026	52184	93442
E4	OVX+E	570.7	11250	5702	5011	6881	1620	16040	75985	41960	1.39E+06	18519	11265	4082	1632	1.17E+05	7428	1.34E+05	1.67E+05	3549	5213	3863	20778	673.8	461	1.91E+05	4384	1.89E+06	18292	5087	2893	2915	1075	4701	13840	10574	2661	8637	2.63E+05	3539	21182	4017	19010	2143	2.15E+06	32699	5987	103626	183174
E5	OVX+E	1591	15150	6265	75910	42800	1736	76060	1.52E+05	1.33E+05	2.25E+06	70608	15493	15482	5150	2.59E+05	9161	1.39E+05	2.17E+05	3227	4222	807.7	16343	324.5	500.6	1.45E+05	4452	1.41E+06	14357	13.03	2020	2454	1006	3399	2958	6563	2836	6203	2.42E+05	3476	17271	2616	11130	1579	1.78E+06	21748	4449	58313	105384
E6	OVX+E	228.2	10240	5678	9902	13770	1384	25950	2.10E+05	84850	2.41E+06	81009	20623	14333	3729	2.75E+05	13507	2.03E+05	2.35E+05	2358	4895	1044	18001	634.4	628.7	1.55E+05	5802	1.87E+06	18405	17.9	1223	1987	564.3	4246	726	7747	3267	5790	2.04E+05	3818	13892	4270	27600	2271	2.01E+06	42997	6087	98286	148641
E7	OVX+E	598.7	4692	2207	6323	8133	840.8	17560	1.25E+05	35220	1.60E+06	23457	24844	6264	2640	1.98E+05	11892	1.35E+05	1.30E+05	4570	3994	717.3	10391	443.5	590	1.42E+05	4837	1.26E+06	10926	3768	951.2	2832	415	3953	4562	5912	2013	3538	3.25E+05	3125	15448	2188	16240	1515	1.95E+06	24528	3250	32755	76657
E8	OVX+E	382	11930	5067	11520	15180	1306	29900	1.14E+05	80930	2.14E+06	63615	23399	11844	3424	1.51E+05	14197	1.66E+05	1.34E+05	4804	4133	751.6	10438	537.7	286.6	1.95E+05	3621	1.47E+06	13135	3300	882.2	2045	543.6	4426	3590	8211	2203	3866	2.49E+05	2706	14609	1617	11540	1315	1.88E+06	20283	3311	36141	78726
[truncated: 136 more columns]
