# Supplementary material for: Exploration of the metabolomic mechanisms of postmenopausal hypertension induced by low estrogen state
Source: eLife. 2025 Jan 16;13:RP101701. doi: 10.7554/eLife.101701 (PMC11737871; doi:10.7554/eLife.101701)
Supplement: Supplementary file 2. [file elife-101701-supp2.csv]

	chi.squared	p.value	-log10(p)	FDR	Post-Hoc
L-Alpha-aminobutyric acid	19.565	5.6431e-05	4.2485	0.010383	NA
Methylpicraquassioside A	14.595	0.00067723	3.1693	0.030288	NA
4-Hydroxyproline	14.165	0.00083967	3.0759	0.030288	NA
Pyroglutamine	13.905	0.00095624	3.0194	0.030288	NA
3-Phosphoglyceric acid	13.835	0.0009903	3.0042	0.030288	NA
4-Hydroxybutyric acid	13.52	0.0011592	2.9358	0.030288	NA
L-Erythrulose	13.295	0.0012973	2.887	0.030288	NA
4-Guanidinobutanoic acid	13.265	0.0013169	2.8805	0.030288	NA
D-Ribose 5-phosphate	12.74	0.0017122	2.7665	0.035004	NA
Uracil	12.245	0.002193	2.659	0.040137	NA
O-decanoyl-L-carnitine	12.065	0.0023995	2.6199	0.040137	NA
Uridine	11.765	0.0027878	2.5547	0.042746	NA
Inosinic acid	11.54	0.0031198	2.5059	0.044157	NA
O-dodecanoylcarnitine	11.315	0.0034912	2.457	0.045885	NA
C17-carnitine	11.06	0.003966	2.4016	0.047441	NA
Phosphorylcholine	10.94	0.0042112	2.3756	0.047441	NA
Proline betaine	10.86	0.0043831	2.3582	0.047441	NA
