# Supplementary material for: Exploration of the metabolomic mechanisms of postmenopausal hypertension induced by low estrogen state
Source: eLife. 2025 Jan 16;13:RP101701. doi: 10.7554/eLife.101701 (PMC11737871; doi:10.7554/eLife.101701)
Supplement: Supplementary file 3. [file elife-101701-supp3.csv]

	f.value	p.value	-log10(p)	FDR	Fisher's LSD
L-Alpha-aminobutyric acid	45.933	2.1449e-08	7.6686	3.9467e-06	OVX+E - OVX; Sham - OVX; OVX+E - Sham
Methylpicraquassioside A	22.636	5.7465e-06	5.2406	0.00052868	OVX+E - OVX; Sham - OVX
Pyroglutamine	17.112	3.8992e-05	4.409	0.0023915	OVX+E - OVX; OVX+E - Sham
D-Ribose 5-phosphate	15.102	8.6205e-05	4.0645	0.0039655	OVX+E - OVX; Sham - OVX
L-Erythrulose	14.155	0.00012807	3.8925	0.004522	OVX+E - OVX; Sham - OVX; OVX+E - Sham
4-Guanidinobutanoic acid	13.826	0.00014746	3.8313	0.004522	OVX+E - OVX; Sham - OVX; OVX+E - Sham
4-Hydroxybutyric acid	12.603	0.00025352	3.596	0.006261	OVX - OVX+E; OVX - Sham
Inosinic acid	12.447	0.00027222	3.5651	0.006261	OVX - OVX+E; OVX - Sham
4-Hydroxyproline	11.123	0.00050807	3.2941	0.010387	OVX - OVX+E; OVX - Sham
Phosphorylcholine	10.4	0.00072596	3.1391	0.013031	OVX+E - OVX; Sham - OVX
Phosphoenolpyruvic acid	10.206	0.0008009	3.0964	0.013031	Sham - OVX; Sham - OVX+E
Uridine	9.9279	0.00092288	3.0349	0.013031	OVX+E - OVX; Sham - OVX
Uracil	9.8422	0.00096453	3.0157	0.013031	OVX+E - OVX; Sham - OVX
Cholic acid	9.7888	0.0009915	3.0037	0.013031	OVX - Sham; OVX+E - Sham
3-Phosphoglyceric acid	9.5268	0.0011365	2.9444	0.013941	Sham - OVX; Sham - OVX+E
6-Phosphonoglucono-D-lactone	9.0214	0.0014864	2.8279	0.017093	OVX+E - OVX; Sham - OVX
Proline betaine	8.3339	0.0021657	2.6644	0.022639	OVX+E - OVX; OVX+E - Sham
Theobromine	8.2939	0.0022147	2.6547	0.022639	OVX+E - OVX; Sham - OVX
Glycerophosphocholine	7.5345	0.003415	2.4666	0.032947	OVX+E - OVX; OVX+E - Sham
Indoxyl sulfate	7.4531	0.0035812	2.446	0.032947	OVX+E - OVX; OVX+E - Sham
Betaine	7.15	0.0042822	2.3683	0.03752	OVX - Sham; OVX+E - Sham
O-dodecanoylcarnitine	6.9487	0.0048303	2.316	0.040399	OVX - OVX+E; OVX - Sham
LysoPE(18:2)	6.5993	0.0059733	2.2238	0.047787	Sham - OVX
