# Supplementary material for: Exploration of the metabolomic mechanisms of postmenopausal hypertension induced by low estrogen state
Source: eLife. 2025 Jan 16;13:RP101701. doi: 10.7554/eLife.101701 (PMC11737871; doi:10.7554/eLife.101701)
Supplement: Supplementary file 5. [file elife-101701-supp5.csv]

	d.value	stdev	rawp	q.value
L-Alpha-aminobutyric acid	7.228	0.20378	0	0
Methylpicraquassioside A	5.462	0.34706	0	0
Pyroglutamine	4.727	0.41649	0	0
D-Ribose 5-phosphate	4.4038	0.44918	0	0
L-Erythrulose	4.2387	0.46643	5.43E-05	0.00016934
4-Guanidinobutanoic acid	4.1793	0.47274	5.43E-05	0.00016934
4-Hydroxybutyric acid	3.948	0.49778	5.43E-05	0.00016934
Inosinic acid	3.9173	0.50116	5.43E-05	0.00016934
4-Hydroxyproline	3.6447	0.53185	0.0001087	0.00024631
Phosphorylcholine	3.4863	0.55023	0.0001087	0.00024631
Phosphoenolpyruvic acid	3.4423	0.55541	0.0001087	0.00024631
Uridine	3.3787	0.56296	0.00021739	0.00041683
Uracil	3.3588	0.56533	0.00021739	0.00041683
Cholic acid	3.3464	0.56681	0.00027174	0.00048382
3-Phosphoglyceric acid	3.2847	0.57423	0.00048913	0.00081282
6-Phosphonoglucono-D-lactone	3.1628	0.5891	0.00076087	0.0011854
Proline betaine	2.9901	0.6106	0.0014674	0.0021516
Theobromine	2.9798	0.6119	0.0015761	0.0021826
Glycerophosphocholine	2.779	0.63767	0.0020652	0.0026417
Indoxyl sulfate	2.7568	0.64056	0.0021196	0.0026417
Betaine	2.6731	0.65156	0.0025	0.0029674
O-dodecanoylcarnitine	2.6165	0.65908	0.0029348	0.0033252
LysoPE(18:2)	2.5164	0.67254	0.0039674	0.0042997
D-Glucose	2.4708	0.67874	0.0044022	0.0045721
Hypoxanthine	2.3222	0.69925	0.0063587	0.0063064
Citrulline	2.3054	0.7016	0.0067935	0.0063064
L-Lactic acid	2.2899	0.70377	0.0069022	0.0063064
5-Hydroxy-L-tryptophan	2.2767	0.70563	0.0071196	0.0063064
Cytidine	2.2551	0.70868	0.007337	0.0063064
Acetylcholine	2.1569	0.72264	0.0091304	0.0073853
Butyrylcarnitine	2.1529	0.72321	0.0091848	0.0073853
(S)-Homostachydrine	2.1024	0.73048	0.010707	0.0077799
N6-Acetyl-L-lysine	2.1019	0.73056	0.010707	0.0077799
Adenylsuccinic acid	2.0963	0.73136	0.010761	0.0077799
L-Kynurenine	2.086	0.73285	0.010924	0.0077799
C17-carnitine	2.0664	0.7357	0.011467	0.0078719
Pseudouridine	2.0522	0.73777	0.011685	0.0078719
LysoPE(18:1)	2.0146	0.74327	0.01288	0.0084491
sn-1 LysoPC(16:0)	1.986	0.74747	0.013967	0.0089023
2-Hydroxy-2-methylbutyric acid	1.9727	0.74942	0.014402	0.0089023
L-Tyrosine	1.9636	0.75077	0.014783	0.0089023
Coumarin	1.9595	0.75137	0.015	0.0089023
Glycocholic acid	1.9067	0.75921	0.016739	0.0097035
O-decanoyl-L-carnitine	1.8581	0.76649	0.018696	0.010591
Phosphocreatine	1.8233	0.77173	0.020435	0.011319
