# Supplementary material for: Exploration of the metabolomic mechanisms of postmenopausal hypertension induced by low estrogen state
Source: eLife. 2025 Jan 16;13:RP101701. doi: 10.7554/eLife.101701 (PMC11737871; doi:10.7554/eLife.101701)
Supplement: Supplementary file 6. [file elife-101701-supp6.csv]

	(S)-2-Azetidinecar	L-Glutamic acid	L-gamma-glutamyl-L	1-Methyladenosine	L-gamma-glutamyl-L	Creatine	Glutathione	L-gamma-glutamyl-L	Oxidized glutathio	Pyroglutamic acid	L-Glutamine	Taurine	2-Ethylhydracrylic	Glycerol 3-phospha	1-Methylguanosine	Adenosine	NAD	ADP	Glycerophosphochol	Creatinine	Phosphocreatine	L-Carnitine	Tiglylcarnitine	Homocysteine	Adenosine 3'-monop	Adenosine monophos	Adenylsuccinic aci	8-Oxo-dGMP	Guanosine monophos	Cytidine monophosp	Methionyl-Phenylal	4-Hydroxyproline	Acetylcholine	4-Hydroxybutyric a	L-Lactic acid	2-Hydroxybutyric a	Fructose 1,6-bisph	3-Hydroxyisovalery	Isocitric acid	L-Threonic Acid	Allantoin	Citrulline	Ornithine	Urea	Betaine	2-Hydroxy-2-methyl	L-Acetylcarnitine	cis-Aconitic acid	Citric acid
(S)-2-Azetidinecar	NA	1.0848e-08	0.014627	0.0085522	0.013205	0.24394	0.28392	0.011347	0.0013636	0.00071922	0.062628	0.030817	0.52412	0.72678	0.36259	0.23308	0.12771	0.19791	0.0015213	0.00073083	0.0043506	0.044912	0.41069	0.081386	0.40166	0.6045	0.64936	0.52645	0.689	0.17116	0.43098	0.47824	0.66829	0.43719	0.44972	0.6155	0.4208	0.30102	0.11166	0.018619	0.045304	0.0052694	0.031747	0.83602	0.59524	0.74981	0.099271	0.30352	0.16932
L-Glutamic acid	1.0848e-08	NA	0.13239	0.0082605	0.080304	0.40674	0.34396	0.026753	0.0077318	0.0044621	0.35433	0.20924	0.87596	0.99502	0.22346	0.20064	0.078017	0.21705	0.00065792	0.0033264	0.0079571	0.019198	0.10032	0.03443	0.8191	0.98438	0.96642	0.83432	0.83153	0.29281	0.15671	0.53589	0.61333	0.29079	0.48123	0.43332	0.93331	0.53987	0.24972	0.10456	0.052657	0.016903	0.0061039	0.68907	0.54454	0.66902	0.30429	0.27932	0.14581
L-gamma-glutamyl-L	0.014627	0.13239	NA	0.010979	0.0035494	0.11819	0.063461	1.1006e-05	0.013554	0.0059401	0.0089474	0.016434	0.91888	0.97208	0.93212	0.67025	0.13184	0.027696	0.040619	0.0068685	0.0051246	0.32262	0.58091	0.54491	0.34141	0.56332	0.76908	0.38061	0.75839	0.46949	0.13452	0.87121	0.83735	0.7014	0.71429	0.45573	0.034944	0.44631	0.38734	0.065188	0.096837	0.20431	0.93779	0.93353	0.93378	0.79776	0.26277	0.79532	0.77492
1-Methyladenosine	0.0085522	0.0082605	0.010979	NA	0.0011753	0.0094814	0.034943	0.039701	0.0027254	0.0064878	0.0080306	0.011746	0.34125	0.21941	0.30673	0.70991	0.93222	0.15712	0.31712	0.016976	0.062707	0.13253	0.99509	0.76902	0.82966	0.98143	0.71071	0.89276	0.82221	0.6644	0.23631	0.38882	0.90348	0.73953	0.26688	0.12498	0.71525	0.92762	0.74408	0.35982	0.37776	0.37175	0.54948	0.33176	0.35479	0.42503	0.92257	0.56369	0.7239
L-gamma-glutamyl-L	0.013205	0.080304	0.0035494	0.0011753	NA	0.061745	0.0050446	0.00012892	0.0020018	0.0055596	0.014804	0.0033769	0.61812	0.35192	0.54013	0.78677	0.47872	0.097724	0.76476	0.056902	0.079834	0.12793	0.94357	0.54169	0.038435	0.058701	0.32525	0.079695	0.18091	0.069907	0.3748	0.014241	0.48301	0.55822	0.56199	0.061526	0.92268	0.66691	0.39796	0.46571	0.31537	0.2083	0.66799	0.62121	0.43514	0.81169	0.42576	0.69051	0.41859
Creatine	0.24394	0.40674	0.11819	0.0094814	0.061745	NA	0.00095769	0.023035	0.0045455	0.0058192	0.0083239	0.00070833	0.38107	0.71552	0.22418	0.64299	0.3788	0.084268	0.87332	0.054048	0.67224	0.21453	0.67267	0.071728	0.01085	0.025626	0.020814	0.010656	0.041389	0.007729	0.82187	0.0065857	0.051146	0.17536	0.37231	0.84935	0.57998	0.65351	0.66673	0.11825	0.608	0.55809	0.74687	0.68449	0.57202	0.27923	0.25073	0.40845	0.3897
Glutathione	0.28392	0.34396	0.063461	0.034943	0.0050446	0.00095769	NA	0.031843	0.0064195	0.0028367	0.14427	0.01093	0.20245	0.92366	0.22464	0.62311	0.21835	0.05849	0.69669	0.11249	0.44862	0.25485	0.65433	0.18778	0.0062329	0.020066	0.038238	0.017088	0.042756	0.0087648	0.24474	0.055409	0.050818	0.23221	0.2519	0.42166	0.39615	0.78786	0.84947	0.22246	0.2596	0.5795	0.90424	0.87373	0.58695	0.27156	0.6508	0.15242	0.12767
L-gamma-glutamyl-L	0.011347	0.026753	1.1006e-05	0.039701	0.00012892	0.023035	0.031843	NA	0.00027163	0.00014877	0.0038099	0.00036186	0.066837	0.23727	0.38652	0.095634	0.0037449	0.0065182	0.044866	0.0027823	0.005041	0.048576	0.21354	0.021562	0.031851	0.067104	0.090406	0.018598	0.030996	0.011798	0.03543	0.06042	0.32487	0.14823	0.74772	0.57988	0.11961	0.15688	0.14401	0.021415	0.033299	0.048972	0.22199	0.35823	0.38473	0.17054	0.034373	0.074835	0.045898
Oxidized glutathio	0.0013636	0.0077318	0.013554	0.0027254	0.0020018	0.0045455	0.0064195	0.00027163	NA	3.5218e-11	2.4482e-05	1.4404e-06	0.65449	0.95348	0.78984	0.24804	0.054022	0.021341	0.051701	0.016212	0.1081	0.042478	0.61834	0.16559	0.054293	0.12438	0.082506	0.074639	0.088033	0.012207	0.10066	0.021162	0.15873	0.14593	0.39318	0.65158	0.47752	0.034258	0.085511	0.0036647	0.048263	0.0052121	0.031839	0.33267	0.093784	0.19551	0.049979	0.1414	0.11454
Pyroglutamic acid	0.00071922	0.0044621	0.0059401	0.0064878	0.0055596	0.0058192	0.0028367	0.00014877	3.5218e-11	NA	0.00040674	4.6305e-05	0.34931	0.41826	0.40833	0.084518	0.0084766	0.003144	0.029812	0.0062538	0.025262	0.015806	0.20831	0.017459	0.025044	0.073728	0.051178	0.021018	0.028069	0.0040053	0.025951	0.033463	0.071113	0.15657	0.61646	0.62495	0.53092	0.053018	0.21246	0.010002	0.15137	0.028829	0.13716	0.74027	0.12477	0.31153	0.047332	0.09007	0.069762
L-Glutamine	0.062628	0.35433	0.0089474	0.0080306	0.014804	0.0083239	0.14427	0.0038099	2.4482e-05	0.00040674	NA	1.9266e-07	0.90645	0.76567	0.97273	0.41073	0.1409	0.022343	0.15476	0.0065537	0.073157	0.16694	0.73056	0.56791	0.27405	0.45976	0.33247	0.2207	0.40739	0.13447	0.98915	0.28442	0.85583	0.35035	0.60588	0.4106	0.067294	0.031486	0.15231	0.00041402	0.07665	0.000834	0.055987	0.10451	0.77127	0.20682	0.15076	0.63983	0.56854
Taurine	0.030817	0.20924	0.016434	0.011746	0.0033769	0.00070833	0.01093	0.00036186	1.4404e-06	4.6305e-05	1.9266e-07	NA	0.25787	0.40794	0.98515	0.28428	0.026673	0.022825	0.24207	0.002455	0.14928	0.095085	0.60179	0.24188	0.033866	0.099256	0.014252	0.030695	0.031119	0.0026052	0.26098	0.035397	0.27682	0.030732	0.40093	0.45658	0.10957	0.0081714	0.017924	6.9284e-05	0.0043013	0.0017362	0.058666	0.045661	0.32976	0.011894	0.0068559	0.0189	0.016545
2-Ethylhydracrylic	0.52412	0.87596	0.91888	0.34125	0.61812	0.38107	0.20245	0.066837	0.65449	0.34931	0.90645	0.25787	NA	5.7865e-05	0.094657	0.062638	0.00023901	0.063154	0.18076	0.14568	0.23338	0.12771	0.00044492	0.003171	0.15146	0.17964	0.06178	0.017073	0.0070627	0.013515	0.0712	0.55828	0.073416	0.10225	0.072058	0.027808	0.13886	0.16174	0.45724	0.16014	0.073678	0.64959	0.60269	0.055097	0.13362	0.0018406	0.045542	0.00083463	0.0013003
Glycerol 3-phospha	0.72678	0.99502	0.97208	0.21941	0.35192	0.71552	0.92366	0.23727	0.95348	0.41826	0.76567	0.40794	5.7865e-05	NA	0.0081208	0.0041255	1.6452e-05	0.0036396	0.22432	0.090476	0.20761	0.60488	0.011485	0.0046902	0.37767	0.53111	0.14721	0.08163	0.052296	0.042226	0.14629	0.42802	0.071419	0.13459	0.25837	0.014675	0.096803	0.43409	0.51557	0.20578	0.23339	0.35164	0.62795	0.07405	0.056679	0.015916	0.10186	0.0048002	0.0091228
1-Methylguanosine	0.36259	0.22346	0.93212	0.30673	0.54013	0.22418	0.22464	0.38652	0.78984	0.40833	0.97273	0.98515	0.094657	0.0081208	NA	2.9514e-11	0.00072583	0.089077	0.0030681	0.5102	0.33899	0.17373	0.011559	0.062106	0.22516	0.23425	0.32645	0.12544	0.069465	0.066494	0.056066	0.25235	0.56811	0.65792	0.50705	0.32732	0.23547	0.11006	0.89326	0.13283	0.33291	0.30684	0.15518	0.68822	0.072794	0.41614	0.09352	0.045855	0.045766
Adenosine	0.23308	0.20064	0.67025	0.70991	0.78677	0.64299	0.62311	0.095634	0.24804	0.084518	0.41073	0.28428	0.062638	0.0041255	2.9514e-11	NA	0.00022492	0.049741	0.012872	0.41858	0.4184	0.13925	0.027118	0.074571	0.051276	0.06486	0.059226	0.028129	0.0073722	0.0078397	0.0095361	0.72905	0.25124	0.37694	0.34931	0.32522	0.17274	0.11454	0.58582	0.05783	0.17619	0.24096	0.20637	0.3316	0.037698	0.091251	0.018841	0.0097519	0.0086797
NAD	0.12771	0.078017	0.13184	0.93222	0.47872	0.3788	0.21835	0.0037449	0.054022	0.0084766	0.1409	0.026673	0.00023901	1.6452e-05	0.00072583	0.00022492	NA	2.5325e-06	0.0010027	0.00040173	0.0061251	0.1032	0.0016093	0.00011784	0.091659	0.23108	0.022852	0.0082499	0.005162	0.00047662	0.0282	0.47538	0.14312	0.34272	0.38739	0.056137	0.03775	0.043381	0.071644	0.0015884	0.0092703	0.026668	0.13247	0.16579	0.022743	0.017268	0.016471	1.8677e-05	1.423e-05
ADP	0.19791	0.21705	0.027696	0.15712	0.097724	0.084268	0.05849	0.0065182	0.021341	0.003144	0.022343	0.022825	0.063154	0.0036396	0.089077	0.049741	2.5325e-06	NA	0.011568	7.8673e-05	0.00038204	0.10231	0.024805	0.00067564	0.25654	0.53036	0.20817	0.03494	0.099997	0.017888	0.27973	0.33705	0.21386	0.87985	0.82182	0.38052	0.13117	0.25342	0.30382	0.042814	0.28384	0.1142	0.49564	0.88533	0.40229	0.60858	0.20596	0.034664	0.028977
Glycerophosphochol	0.0015213	0.00065792	0.040619	0.31712	0.76476	0.87332	0.69669	0.044866	0.051701	0.029812	0.15476	0.24207	0.18076	0.22432	0.0030681	0.012872	0.0010027	0.011568	NA	0.0017235	0.0013519	0.056219	0.04082	0.047382	0.89015	0.85048	0.86744	0.52271	0.73737	0.25427	0.40782	0.30289	0.7541	0.10525	0.9898	0.22929	0.015824	0.052012	0.11425	0.0013433	0.009353	0.0046569	0.012138	0.95356	0.17717	0.63073	0.1698	0.062258	0.046901
Creatinine	0.00073083	0.0033264	0.0068685	0.016976	0.056902	0.054048	0.11249	0.0027823	0.016212	0.0062538	0.0065537	0.002455	0.14568	0.090476	0.5102	0.41858	0.00040173	7.8673e-05	0.0017235	NA	1.5321e-07	0.06643	0.035888	0.00092216	0.66602	0.90445	0.56686	0.25837	0.47093	0.075558	0.63904	0.57307	0.78781	0.57302	0.27046	0.15769	0.058373	0.17954	0.062488	0.0010749	0.0075743	0.0021586	0.073954	0.49319	0.76664	0.59343	0.076797	0.046908	0.023663
Phosphocreatine	0.0043506	0.0079571	0.0051246	0.062707	0.079834	0.67224	0.44862	0.005041	0.1081	0.025262	0.073157	0.14928	0.23338	0.20761	0.33899	0.4184	0.0061251	0.00038204	0.0013519	1.5321e-07	NA	0.016235	0.0078066	0.0015317	0.73163	0.48326	0.5623	0.55381	0.98108	0.56057	0.75182	0.7821	0.49146	0.10967	0.044051	0.47671	0.19809	0.23525	0.23919	0.093771	0.17366	0.046445	0.28108	0.53299	0.46446	0.32406	0.26343	0.40351	0.26034
L-Carnitine	0.044912	0.019198	0.32262	0.13253	0.12793	0.21453	0.25485	0.048576	0.042478	0.015806	0.16694	0.095085	0.12771	0.60488	0.17373	0.13925	0.1032	0.10231	0.056219	0.06643	0.016235	NA	0.0085084	0.050618	0.080573	0.071744	0.4091	0.022267	0.085981	0.059479	0.33086	0.61673	0.72583	0.32515	0.89477	0.29898	0.96404	0.0011531	0.52637	0.62018	0.35662	0.25074	0.073736	0.39035	0.34526	0.46301	0.0053951	0.39867	0.30698
Tiglylcarnitine	0.41069	0.10032	0.58091	0.99509	0.94357	0.67267	0.65433	0.21354	0.61834	0.20831	0.73056	0.60179	0.00044492	0.011485	0.011559	0.027118	0.0016093	0.024805	0.04082	0.035888	0.0078066	0.0085084	NA	3.9127e-06	0.53567	0.55767	0.31446	0.070439	0.048569	0.050136	0.25654	0.80807	0.16996	0.58097	0.83647	0.83591	0.87687	0.14481	0.54444	0.37359	0.62439	0.81724	0.55797	0.60068	0.93442	0.86023	0.18165	0.01175	0.0059581
Homocysteine	0.081386	0.03443	0.54491	0.76902	0.54169	0.071728	0.18778	0.021562	0.16559	0.017459	0.56791	0.24188	0.003171	0.0046902	0.062106	0.074571	0.00011784	0.00067564	0.047382	0.00092216	0.0015317	0.050618	3.9127e-06	NA	0.2148	0.33477	0.18735	0.029802	0.033875	0.013187	0.26413	0.29305	0.14281	0.89575	0.76882	0.47928	0.62562	0.56689	0.79987	0.13	0.73973	0.48846	0.49421	0.92006	0.35821	0.70698	0.11612	0.023787	0.012569
Adenosine 3'-monop	0.40166	0.8191	0.34141	0.82966	0.038435	0.01085	0.0062329	0.031851	0.054293	0.025044	0.27405	0.033866	0.15146	0.37767	0.22516	0.051276	0.091659	0.25654	0.89015	0.66602	0.73163	0.080573	0.53567	0.2148	NA	0	2.0445e-06	1.2393e-10	1.2993e-08	1.6938e-08	0.25183	0.027729	0.013338	0.10534	0.011783	0.73589	0.461	0.17349	0.56815	0.37665	0.44902	0.6654	0.8103	0.44272	0.10565	0.077152	0.016185	0.037404	0.03479
Adenosine monophos	0.6045	0.98438	0.56332	0.98143	0.058701	0.025626	0.020066	0.067104	0.12438	0.073728	0.45976	0.099256	0.17964	0.53111	0.23425	0.06486	0.23108	0.53036	0.85048	0.90445	0.48326	0.071744	0.55767	0.33477	0	NA	1.6592e-05	2.1087e-09	7.0111e-08	8.4086e-07	0.32593	0.040144	0.017149	0.14492	0.012916	0.56176	0.75277	0.22515	0.80997	0.71599	0.77239	0.98295	0.97681	0.58154	0.2213	0.13304	0.033577	0.097647	0.092484
Adenylsuccinic aci	0.64936	0.96642	0.76908	0.71071	0.32525	0.020814	0.038238	0.090406	0.082506	0.051178	0.33247	0.014252	0.06178	0.14721	0.32645	0.059226	0.022852	0.20817	0.86744	0.56686	0.5623	0.4091	0.31446	0.18735	2.0445e-06	1.6592e-05	NA	3.1945e-07	2.7017e-10	1.9282e-09	0.38196	0.016958	0.0074285	0.0051075	0.0068395	0.55945	0.61802	0.16334	0.013038	0.11137	0.25841	0.47775	0.79051	0.19135	0.028834	0.0014678	0.01507	3.6654e-05	6.4247e-05
8-Oxo-dGMP	0.52645	0.83432	0.38061	0.89276	0.079695	0.010656	0.017088	0.018598	0.074639	0.021018	0.2207	0.030695	0.017073	0.08163	0.12544	0.028129	0.0082499	0.03494	0.52271	0.25837	0.55381	0.022267	0.070439	0.029802	1.2393e-10	2.1087e-09	3.1945e-07	NA	6.1293e-12	9.2568e-11	0.37071	0.022284	0.0034438	0.16548	0.034225	0.94965	0.50674	0.06877	0.18288	0.30533	0.48566	0.66228	0.99252	0.60673	0.1865	0.072888	0.0092335	0.0059301	0.0049368
Guanosine monophos	0.689	0.83153	0.75839	0.82221	0.18091	0.041389	0.042756	0.030996	0.088033	0.028069	0.40739	0.031119	0.0070627	0.052296	0.069465	0.0073722	0.005162	0.099997	0.73737	0.47093	0.98108	0.085981	0.048569	0.033875	1.2993e-08	7.0111e-08	2.7017e-10	6.1293e-12	NA	2.8419e-12	0.10576	0.020869	0.0025406	0.017405	0.012799	0.85222	0.85738	0.1146	0.11236	0.2718	0.41659	0.72377	0.87836	0.33357	0.05831	0.0086233	0.005511	0.00019431	0.00019506
Cytidine monophosp	0.17116	0.29281	0.46949	0.6644	0.069907	0.007729	0.0087648	0.011798	0.012207	0.0040053	0.13447	0.0026052	0.013515	0.042226	0.066494	0.0078397	0.00047662	0.017888	0.25427	0.075558	0.56057	0.059479	0.050136	0.013187	1.6938e-08	8.4086e-07	1.9282e-09	9.2568e-11	2.8419e-12	NA	0.14938	0.010868	0.0040918	0.05965	0.017165	0.78467	0.4106	0.05744	0.04258	0.036005	0.089285	0.16235	0.3382	0.23105	0.026483	0.0064619	0.0032912	2.7e-05	1.7417e-05
Methionyl-Phenylal	0.43098	0.15671	0.13452	0.23631	0.3748	0.82187	0.24474	0.03543	0.10066	0.025951	0.98915	0.26098	0.0712	0.14629	0.056066	0.0095361	0.0282	0.27973	0.40782	0.63904	0.75182	0.33086	0.25654	0.26413	0.25183	0.32593	0.38196	0.37071	0.10576	0.14938	NA	0.75173	0.19513	0.019755	0.11902	0.92827	0.98697	0.59153	0.78578	0.5112	0.13961	0.73264	0.88158	0.5994	0.041949	0.1109	0.061821	0.083492	0.11056
4-Hydroxyproline	0.47824	0.53589	0.87121	0.38882	0.014241	0.0065857	0.055409	0.06042	0.021162	0.033463	0.28442	0.035397	0.55828	0.42802	0.25235	0.72905	0.47538	0.33705	0.30289	0.57307	0.7821	0.61673	0.80807	0.29305	0.027729	0.040144	0.016958	0.022284	0.020869	0.010868	0.75173	NA	0.0031651	0.036437	0.26123	0.059294	0.17772	0.64648	0.13304	0.86598	0.90833	0.40407	0.74755	0.7077	0.40682	0.30438	0.58552	0.19255	0.14106
Acetylcholine	0.66829	0.61333	0.83735	0.90348	0.48301	0.051146	0.050818	0.32487	0.15873	0.071113	0.85583	0.27682	0.073416	0.071419	0.56811	0.25124	0.14312	0.21386	0.7541	0.78781	0.49146	0.72583	0.16996	0.14281	0.013338	0.017149	0.0074285	0.0034438	0.0025406	0.0040918	0.19513	0.0031651	NA	0.025356	0.019221	0.36147	0.81767	0.90929	0.50378	0.6854	0.78024	0.44371	0.16645	0.83729	0.038748	0.052474	0.84313	0.077566	0.099672
4-Hydroxybutyric a	0.43719	0.29079	0.7014	0.73953	0.55822	0.17536	0.23221	0.14823	0.14593	0.15657	0.35035	0.030732	0.10225	0.13459	0.65792	0.37694	0.34272	0.87985	0.10525	0.57302	0.10967	0.32515	0.58097	0.89575	0.10534	0.14492	0.0051075	0.16548	0.017405	0.05965	0.019755	0.036437	0.025356	NA	0.020373	0.23587	0.79592	0.85763	0.34744	0.41717	0.444	0.7189	0.43127	0.009029	0.02306	3.2975e-05	0.0745	0.027213	0.050753
L-Lactic acid	0.44972	0.48123	0.71429	0.26688	0.56199	0.37231	0.2519	0.74772	0.39318	0.61646	0.60588	0.40093	0.072058	0.25837	0.50705	0.34931	0.38739	0.82182	0.9898	0.27046	0.044051	0.89477	0.83647	0.76882	0.011783	0.012916	0.0068395	0.034225	0.012799	0.017165	0.11902	0.26123	0.019221	0.020373	NA	0.53674	0.36916	0.27718	0.1599	0.5538	0.13723	0.96452	0.5543	0.1036	0.00042586	0.0014617	0.016593	0.018823	0.07402
2-Hydroxybutyric a	0.6155	0.43332	0.45573	0.12498	0.061526	0.84935	0.42166	0.57988	0.65158	0.62495	0.4106	0.45658	0.027808	0.014675	0.32732	0.32522	0.056137	0.38052	0.22929	0.15769	0.47671	0.29898	0.83591	0.47928	0.73589	0.56176	0.55945	0.94965	0.85222	0.78467	0.92827	0.059294	0.36147	0.23587	0.53674	NA	0.00055752	0.82132	0.47907	0.012174	0.05474	0.2543	0.58882	0.00031137	0.0824	0.0040341	0.15775	0.098134	0.17157
Fructose 1,6-bisph	0.4208	0.93331	0.034944	0.71525	0.92268	0.57998	0.39615	0.11961	0.47752	0.53092	0.067294	0.10957	0.13886	0.096803	0.23547	0.17274	0.03775	0.13117	0.015824	0.058373	0.19809	0.96404	0.87687	0.62562	0.461	0.75277	0.61802	0.50674	0.85738	0.4106	0.98697	0.17772	0.81767	0.79592	0.36916	0.00055752	NA	0.30654	0.47195	0.00031629	0.00065925	0.030195	0.20749	0.0073306	0.067425	0.031859	0.1024	0.21194	0.23764
3-Hydroxyisovalery	0.30102	0.53987	0.44631	0.92762	0.66691	0.65351	0.78786	0.15688	0.034258	0.053018	0.031486	0.0081714	0.16174	0.43409	0.11006	0.11454	0.043381	0.25342	0.052012	0.17954	0.23525	0.0011531	0.14481	0.56689	0.17349	0.22515	0.16334	0.06877	0.1146	0.05744	0.59153	0.64648	0.90929	0.85763	0.27718	0.82132	0.30654	NA	0.02484	0.014613	0.019916	0.0085692	0.023768	0.33422	0.66294	0.29491	0.0060198	0.073442	0.08861
Isocitric acid	0.11166	0.24972	0.38734	0.74408	0.39796	0.66673	0.84947	0.14401	0.085511	0.21246	0.15231	0.017924	0.45724	0.51557	0.89326	0.58582	0.071644	0.30382	0.11425	0.062488	0.23919	0.52637	0.54444	0.79987	0.56815	0.80997	0.013038	0.18288	0.11236	0.04258	0.78578	0.13304	0.50378	0.34744	0.1599	0.47907	0.47195	0.02484	NA	0.021402	0.006271	0.0067006	0.122	0.25291	0.21931	0.031221	0.037586	0.00071027	0.00091592
L-Threonic Acid	0.018619	0.10456	0.065188	0.35982	0.46571	0.11825	0.22246	0.021415	0.0036647	0.010002	0.00041402	6.9284e-05	0.16014	0.20578	0.13283	0.05783	0.0015884	0.042814	0.0013433	0.0010749	0.093771	0.62018	0.37359	0.13	0.37665	0.71599	0.11137	0.30533	0.2718	0.036005	0.5112	0.86598	0.6854	0.41717	0.5538	0.012174	0.00031629	0.014613	0.021402	NA	6.5885e-05	7.3051e-05	0.010187	0.0067968	0.030974	0.003282	0.047161	0.0064451	0.0062314
Allantoin	0.045304	0.052657	0.096837	0.37776	0.31537	0.608	0.2596	0.033299	0.048263	0.15137	0.07665	0.0043013	0.073678	0.23339	0.33291	0.17619	0.0092703	0.28384	0.009353	0.0075743	0.17366	0.35662	0.62439	0.73973	0.44902	0.77239	0.25841	0.48566	0.41659	0.089285	0.13961	0.90833	0.78024	0.444	0.13723	0.05474	0.00065925	0.019916	0.006271	6.5885e-05	NA	0.00023297	0.002847	0.0010292	0.022902	0.0029838	0.0084124	0.0041608	0.0034708
Citrulline	0.0052694	0.016903	0.20431	0.37175	0.2083	0.55809	0.5795	0.048972	0.0052121	0.028829	0.000834	0.0017362	0.64959	0.35164	0.30684	0.24096	0.026668	0.1142	0.0046569	0.0021586	0.046445	0.25074	0.81724	0.48846	0.6654	0.98295	0.47775	0.66228	0.72377	0.16235	0.73264	0.40407	0.44371	0.7189	0.96452	0.2543	0.030195	0.0085692	0.0067006	7.3051e-05	0.00023297	NA	1.369e-07	0.029995	0.20856	0.14737	0.17126	0.085313	0.062138
Ornithine	0.031747	0.0061039	0.93779	0.54948	0.66799	0.74687	0.90424	0.22199	0.031839	0.13716	0.055987	0.058666	0.60269	0.62795	0.15518	0.20637	0.13247	0.49564	0.012138	0.073954	0.28108	0.073736	0.55797	0.49421	0.8103	0.97681	0.79051	0.99252	0.87836	0.3382	0.88158	0.74755	0.16645	0.43127	0.5543	0.58882	0.20749	0.023768	0.122	0.010187	0.002847	1.369e-07	NA	0.091079	0.16803	0.41347	0.14287	0.21526	0.18323
Urea	0.83602	0.68907	0.93353	0.33176	0.62121	0.68449	0.87373	0.35823	0.33267	0.74027	0.10451	0.045661	0.055097	0.07405	0.68822	0.3316	0.16579	0.88533	0.95356	0.49319	0.53299	0.39035	0.60068	0.92006	0.44272	0.58154	0.19135	0.60673	0.33357	0.23105	0.5994	0.7077	0.83729	0.009029	0.1036	0.00031137	0.0073306	0.33422	0.25291	0.0067968	0.0010292	0.029995	0.091079	NA	0.0029437	1.2257e-05	0.059062	0.088619	0.10974
Betaine	0.59524	0.54454	0.93378	0.35479	0.43514	0.57202	0.58695	0.38473	0.093784	0.12477	0.77127	0.32976	0.13362	0.056679	0.072794	0.037698	0.022743	0.40229	0.17717	0.76664	0.46446	0.34526	0.93442	0.35821	0.10565	0.2213	0.028834	0.1865	0.05831	0.026483	0.041949	0.40682	0.038748	0.02306	0.00042586	0.0824	0.067425	0.66294	0.21931	0.030974	0.022902	0.20856	0.16803	0.0029437	NA	0.00088104	0.056351	0.010526	0.023992
2-Hydroxy-2-methyl	0.74981	0.66902	0.79776	0.42503	0.81169	0.27923	0.27156	0.17054	0.19551	0.31153	0.20682	0.011894	0.0018406	0.015916	0.41614	0.091251	0.017268	0.60858	0.63073	0.59343	0.32406	0.46301	0.86023	0.70698	0.077152	0.13304	0.0014678	0.072888	0.0086233	0.0064619	0.1109	0.30438	0.052474	3.2975e-05	0.0014617	0.0040341	0.031859	0.29491	0.031221	0.003282	0.0029838	0.14737	0.41347	1.2257e-05	0.00088104	NA	0.030012	0.00010097	0.00047866
L-Acetylcarnitine	0.099271	0.30429	0.26277	0.92257	0.42576	0.25073	0.6508	0.034373	0.049979	0.047332	0.15076	0.0068559	0.045542	0.10186	0.09352	0.018841	0.016471	0.20596	0.1698	0.076797	0.26343	0.0053951	0.18165	0.11612	0.016185	0.033577	0.01507	0.0092335	0.005511	0.0032912	0.061821	0.58552	0.84313	0.0745	0.016593	0.15775	0.1024	0.0060198	0.037586	0.047161	0.0084124	0.17126	0.14287	0.059062	0.056351	0.030012	NA	0.0030738	0.0048558
cis-Aconitic acid	0.30352	0.27932	0.79532	0.56369	0.69051	0.40845	0.15242	0.074835	0.1414	0.09007	0.63983	0.0189	0.00083463	0.0048002	0.045855	0.0097519	1.8677e-05	0.034664	0.062258	0.046908	0.40351	0.39867	0.01175	0.023787	0.037404	0.097647	3.6654e-05	0.0059301	0.00019431	2.7e-05	0.083492	0.19255	0.077566	0.027213	0.018823	0.098134	0.21194	0.073442	0.00071027	0.0064451	0.0041608	0.085313	0.21526	0.088619	0.010526	0.00010097	0.0030738	NA	0
Citric acid	0.16932	0.14581	0.77492	0.7239	0.41859	0.3897	0.12767	0.045898	0.11454	0.069762	0.56854	0.016545	0.0013003	0.0091228	0.045766	0.0086797	1.423e-05	0.028977	0.046901	0.023663	0.26034	0.30698	0.0059581	0.012569	0.03479	0.092484	6.4247e-05	0.0049368	0.00019506	1.7417e-05	0.11056	0.14106	0.099672	0.050753	0.07402	0.17157	0.23764	0.08861	0.00091592	0.0062314	0.0034708	0.062138	0.18323	0.10974	0.023992	0.00047866	0.0048558	0	NA
O-decanoyl-L-carni	0.87908	0.59092	0.91488	0.54236	0.50092	0.88102	0.38175	0.22131	0.1062	0.10621	0.26482	0.0093742	0.063596	0.099433	0.082361	0.010333	0.013839	0.31742	0.83663	0.67216	0.66071	0.83041	0.3251	0.38334	0.03953	0.074271	0.0042942	0.043923	0.0019087	0.0031794	0.0057804	0.38675	0.085146	0.00070275	0.025779	0.34902	0.56534	0.039593	0.12881	0.028306	0.056587	0.3243	0.49636	0.019232	0.015466	0.00052318	0.0052885	0.00053563	0.00133
Hydroxyhexanoycarn	0.37293	0.85045	0.97901	0.32559	0.7471	0.57989	0.7059	0.73745	0.70643	0.35949	0.74016	0.41214	0.29235	0.030079	0.1467	0.0939	0.012004	0.15269	0.63244	0.12018	0.28856	0.60288	0.12951	0.070218	0.42913	0.69095	0.03943	0.17631	0.046381	0.04086	0.1937	0.53934	0.15224	0.10105	0.33808	0.18491	0.84659	0.49417	0.020481	0.20803	0.28642	0.69172	0.566	0.2917	0.025077	0.092362	0.024006	0.00096647	0.0016943
Hydroxyvalerylcarn	0.26504	0.97725	0.46066	0.43861	0.88965	0.99694	0.79912	0.48622	0.44362	0.20102	0.45806	0.15601	0.43536	0.038512	0.24794	0.13335	0.012425	0.10842	0.56371	0.045658	0.22179	0.48637	0.4848	0.09761	0.34764	0.65298	0.059173	0.17241	0.084626	0.053023	0.33612	0.62553	0.267	0.075538	0.57831	0.049863	0.28664	0.38514	0.04607	0.044076	0.19274	0.38545	0.60489	0.084426	0.020418	0.057273	0.017898	0.0095777	0.01339
C17-carnitine	0.85479	0.54086	0.97334	0.0037894	0.48356	0.12131	0.18834	0.80438	0.61674	0.63083	0.65701	0.67791	0.37363	0.015046	0.079344	0.12055	0.087783	0.37084	0.48733	0.97562	0.98906	0.58121	0.63114	0.78493	0.47427	0.53413	0.34632	0.39165	0.34814	0.34972	0.83276	0.69087	0.90891	0.44597	0.049955	0.073012	0.19579	0.65063	0.13569	0.81381	0.51599	0.21735	0.43911	0.17868	0.044012	0.12618	0.10751	0.10082	0.16949
Deoxyadenosine	0.49163	0.89564	0.37319	0.22094	0.95293	0.90511	0.23416	0.34903	0.48824	0.46948	0.20638	0.47966	0.85748	0.052593	0.18086	0.16034	0.10262	0.065592	0.19804	0.3721	0.37397	0.40623	0.72135	0.56521	0.35225	0.46132	0.27799	0.14269	0.33152	0.24328	0.37666	0.25454	0.8805	0.80234	0.34153	0.34697	0.20109	0.13274	0.050549	0.55069	0.70863	0.11853	0.43034	0.58224	0.25542	0.5925	0.030352	0.33676	0.39876
cortisol	0.57729	0.44251	0.77095	0.040087	0.52848	0.85521	0.11147	0.74268	0.65732	0.64049	0.98464	0.85144	0.37252	0.0073718	0.28975	0.25809	0.1871	0.23975	0.94294	0.92993	0.90364	0.98505	0.76339	0.60825	0.45125	0.47019	0.25903	0.22963	0.26616	0.32098	0.49529	0.1638	0.8434	0.31442	0.18326	0.15299	0.58782	0.86575	0.23252	0.60432	0.91724	0.56367	0.73858	0.25744	0.20009	0.29181	0.089011	0.26681	0.34055
sn-1 LysoPC(18:2)	0.2136	0.1499	0.84857	0.0035807	0.2391	0.0047744	0.062798	0.56363	0.042251	0.16551	0.17709	0.049583	0.66746	0.12709	0.0078615	0.080248	0.23162	0.204	0.49811	0.69079	0.41734	0.89555	0.42198	0.52867	0.69024	0.75291	0.4151	0.96889	0.84039	0.55806	0.85923	0.037922	0.25726	0.21261	0.57135	0.26178	0.51547	0.7117	0.26248	0.40202	0.24538	0.46502	0.48679	0.34908	0.66538	0.26927	0.82305	0.98589	0.92814
Tyrosyl-Alanine	0.34363	0.46028	0.38857	0.78754	0.48496	0.66006	0.91862	0.44832	0.37408	0.49217	0.52851	0.55247	0.96911	0.92123	0.17214	0.48233	0.59147	0.86399	0.15093	0.61264	0.54866	0.22383	0.62755	0.69944	0.094391	0.084784	0.60888	0.090299	0.42837	0.26832	0.39309	0.82701	0.94006	0.012053	0.78246	0.3631	0.29639	0.32095	0.74209	0.97936	0.54987	0.60147	0.58069	0.25243	0.64791	0.31695	0.80861	0.98301	0.88673
D-Maltose	0.3315	0.17931	0.52617	0.064105	0.56521	0.74576	0.067556	0.66386	0.15229	0.10173	0.68667	0.29702	0.96047	0.33329	0.8384	0.99775	0.66639	0.88727	0.70239	0.59963	0.96168	0.6112	0.63276	0.81933	0.73998	0.6279	0.99535	0.50708	0.94705	0.86866	0.019242	0.74776	0.41109	0.52055	0.62257	0.48541	0.46435	0.87203	0.80986	0.13893	0.42358	0.8747	0.97367	0.8918	0.7523	0.4973	0.25633	0.59086	0.57024
Tetradecanoylcarni	0.42494	0.26933	0.94257	0.64883	0.28939	0.93	0.34156	0.49578	0.57151	0.45609	0.82236	0.44428	0.8977	0.99138	0.37602	0.18469	0.34123	0.5599	0.14912	0.48153	0.2616	0.31969	0.86293	0.53656	0.074477	0.093168	0.03682	0.14756	0.019212	0.062973	0.018982	0.46406	0.097565	0.013865	0.2905	0.63444	0.30732	0.90837	0.89201	0.80324	0.62369	0.25755	0.25325	0.91483	0.18943	0.24935	0.52439	0.1314	0.15699
L-Hexanoylcarnitin	0.15714	0.051628	0.50595	0.41697	0.82323	0.90441	0.61897	0.76299	0.35985	0.53949	0.51768	0.067227	0.34842	0.87845	0.61615	0.26892	0.61123	0.68159	0.14147	0.29714	0.087079	0.61362	0.93177	0.71399	0.13078	0.14257	0.035946	0.20966	0.027678	0.094996	0.052094	0.55469	0.11762	0.0011208	0.027218	0.73398	0.80413	0.1151	0.46314	0.27214	0.47602	0.80161	0.79883	0.080391	0.10835	0.0089737	0.071595	0.064779	0.11584
O-dodecanoylcarnit	0.30711	0.1446	0.42158	0.23484	0.5503	0.90588	0.56544	0.65022	0.27003	0.34456	0.61122	0.091802	0.43402	0.4693	0.21599	0.052436	0.25863	0.85296	0.18259	0.27227	0.075605	0.80597	0.94306	0.95009	0.035369	0.042795	0.0088767	0.082865	0.0061067	0.021705	0.034053	0.23478	0.07494	0.00088742	0.018533	0.92243	0.74136	0.11413	0.44244	0.36836	0.55599	0.91115	0.89708	0.12895	0.053713	0.013249	0.062122	0.026214	0.046468
Butyrylcarnitine	0.080726	0.0086993	0.34519	0.10408	0.77782	0.92152	0.93205	0.95408	0.74428	0.78791	0.88829	0.25055	0.8103	0.74962	0.83839	0.79939	0.81442	0.48732	0.043062	0.098406	0.032624	0.46698	0.52037	0.34974	0.13188	0.10501	0.018979	0.16685	0.037018	0.14551	0.79235	0.27748	0.21055	0.0050556	0.009166	0.86286	0.47578	0.24498	0.12899	0.91237	0.86236	0.58139	0.49615	0.26956	0.32649	0.040746	0.094803	0.11053	0.20037
2-Hydroxycaproic a	0.0029047	0.00078243	0.10447	0.0079355	0.097852	0.65214	0.90377	0.22146	0.28456	0.28623	0.2251	0.62282	0.27727	0.27554	0.65834	0.84121	0.89624	0.35162	0.018719	0.037958	0.0055811	0.00083354	0.45404	0.66726	0.73895	0.72121	0.22105	0.81105	0.3119	0.69358	0.56756	0.53083	0.015326	0.0008082	0.024022	0.23174	0.78874	0.28092	0.90047	0.783	0.4201	0.096368	0.038997	0.10684	0.041642	0.0060668	0.82823	0.2769	0.48657
Tridecanoic acid	0.00092867	4.9562e-05	0.082487	0.0059664	0.14975	0.31887	0.77147	0.11937	0.16099	0.1795	0.16048	0.57608	0.43815	0.63976	0.83312	0.97337	0.74884	0.39987	0.014177	0.027966	0.016291	0.030957	0.7043	0.48958	0.62684	0.58425	0.1806	0.60693	0.20294	0.65828	0.61342	0.95426	0.13613	0.0079112	0.056193	0.42276	0.50512	0.72833	0.9739	0.46838	0.28731	0.03068	0.017698	0.45849	0.28585	0.067314	0.65067	0.22873	0.40461
5-Hydroxy-L-trypto	0.020786	0.0052745	0.8589	0.089953	0.96516	0.34953	0.54209	0.77958	0.51225	0.88975	0.99882	0.96735	0.1346	0.17105	0.92922	0.59841	0.77328	0.38534	0.21025	0.23055	0.47749	0.51776	0.59251	0.54534	0.12082	0.09231	0.20772	0.047169	0.10956	0.38655	0.74366	0.40472	0.16315	0.1442	0.64708	0.88367	0.64943	0.79368	0.23477	0.25892	0.091237	0.042281	0.025776	0.72764	0.53374	0.74171	0.50626	0.87878	0.90818
Phenylalanyl-Tyros	0.17973	0.12965	0.17151	0.021089	0.56262	0.43793	0.70283	0.80015	0.58931	0.80369	0.478	0.58519	0.0018819	0.010592	0.19582	0.098078	0.12377	0.61746	0.60013	0.68767	0.38064	0.52781	0.078881	0.10956	0.010649	0.0086246	0.0017805	0.001994	0.00029618	0.0036732	0.67059	0.22865	0.045452	0.023789	0.0036133	0.27478	0.63107	0.52973	0.40116	0.95312	0.94268	0.49398	0.66368	0.29151	0.17846	0.010585	0.0055214	0.0021264	0.004563
L-Malic acid	0.004628	0.04884	0.071573	0.17724	0.28567	0.05794	0.35486	0.04211	0.036321	0.033119	0.0026945	0.0033523	0.5704	0.40751	0.8103	0.50394	0.21312	0.65591	0.1878	0.011611	0.24818	0.9496	0.68485	0.39966	0.41041	0.65241	0.16305	0.48666	0.4292	0.16327	0.97817	0.3825	0.96259	0.11432	0.68523	0.061248	0.030168	0.79497	0.081958	0.0010771	0.016341	0.0038058	0.11951	0.0096265	0.2777	0.016932	0.16581	0.17478	0.11935
Choline	0.015881	0.24415	0.18704	0.42233	0.090844	0.44254	0.52179	0.105	0.0050043	0.0739	0.00049036	0.00039182	0.64542	0.68899	0.7758	0.31748	0.34143	0.60179	0.097922	0.098067	0.54998	0.78928	0.33131	0.58915	0.2898	0.46794	0.092876	0.44732	0.41872	0.11539	0.46726	0.68032	0.66788	0.34134	0.43657	0.16172	0.010156	0.072117	0.0012506	6.8216e-05	0.0015146	4.0185e-05	0.0081076	0.011435	0.15855	0.025546	0.038894	0.07528	0.061752
3-Phosphoglyceric	0.24759	0.44533	0.65228	0.55807	0.95621	0.35307	0.20495	0.79352	0.3913	0.88499	0.82853	0.35385	0.43877	0.57574	0.37456	0.28275	0.82469	0.082047	0.70437	0.51955	0.1987	0.3561	0.33303	0.24442	0.73615	0.73524	0.28353	0.77737	0.5578	0.51448	0.58052	0.59219	0.89408	0.2349	0.053903	0.81532	0.90197	0.45833	0.017788	0.20014	0.12657	0.044147	0.023409	0.13115	0.043973	0.07021	0.16962	0.13204	0.17741
sn-1 LysoPC(16:0)	0.42098	0.38715	0.99085	0.73767	0.78188	0.076589	0.50794	0.21621	0.10156	0.263	0.29263	0.024177	0.1682	0.31967	0.41564	0.8727	0.32115	0.79169	0.86707	0.38953	0.43888	0.43811	0.79998	0.73956	0.3377	0.49381	0.0078382	0.3412	0.079128	0.049991	0.40558	0.016969	0.23716	0.0002441	0.072145	0.13213	0.60696	0.97865	0.0062543	0.078486	0.016085	0.16928	0.32024	0.00042703	0.0065936	5.0738e-05	0.068401	0.0064056	0.0064112
sn-1 LysoPC(18:0)	0.36495	0.41248	0.65803	0.92498	0.80942	0.41133	0.61051	0.39986	0.31464	0.61756	0.73556	0.21591	0.96646	0.44341	0.26154	0.73486	0.67496	0.062874	0.61523	0.70486	0.077821	0.2527	0.063066	0.35715	0.5637	0.67401	0.15465	0.75717	0.60304	0.57848	0.26279	0.30678	0.56215	0.003041	0.19812	0.31556	0.65748	0.64141	0.30736	0.26433	0.063219	0.3928	0.29181	0.01041	0.050026	0.0086713	0.22217	0.21811	0.21647
LysoPE(18:1)	0.098743	0.14944	0.17627	0.21011	0.2488	0.1054	0.40786	0.066177	0.029096	0.10804	0.078757	0.018128	0.81257	0.68166	0.7185	0.47699	0.6189	0.61894	0.73058	0.69626	0.31296	0.36991	0.1508	0.5101	0.2707	0.39685	0.019196	0.57315	0.2259	0.13716	0.24165	0.20025	0.59543	0.0039991	0.31	0.38407	0.3462	0.90291	0.036879	0.021552	0.025135	0.13388	0.28231	0.015897	0.031347	0.0034514	0.33796	0.11585	0.10316
4-Guanidinobutanoi	0.93349	0.87238	0.83652	0.35811	0.094684	0.001077	0.00051429	0.25639	0.20607	0.16649	0.96657	0.12568	0.13358	0.89034	0.097753	0.29862	0.85582	0.70215	0.19612	0.96968	0.54854	0.24812	0.20101	0.17598	0.032769	0.026403	0.024257	0.02251	0.026234	0.026699	0.72639	0.00046502	0.0025838	0.12175	0.17331	0.059143	0.19751	0.76629	0.66432	0.73391	0.64101	0.42642	0.44169	0.44852	0.5838	0.40539	0.93847	0.21912	0.2028
Pseudouridine	0.63875	0.94177	0.50898	0.79581	0.06649	0.0071468	0.0041648	0.13437	0.14886	0.069231	0.68628	0.20127	0.19666	0.87669	0.71067	0.78006	0.44782	0.37766	0.75023	0.8802	0.87745	0.11136	0.42291	0.20027	3.4597e-06	2.3447e-06	7.0416e-05	3.7285e-07	1.5479e-05	0.00010249	0.9424	0.0070718	0.0039847	0.14847	0.064947	0.30763	0.66439	0.56737	0.34165	0.77617	0.57154	0.37968	0.17161	0.56946	0.69171	0.32107	0.1291	0.10236	0.087691
D-Ribose 5-phospha	0.70763	0.19294	0.98288	0.41646	0.2602	0.10008	0.05884	0.42739	0.21438	0.40691	0.63829	0.055811	0.53421	0.9011	0.39742	0.97506	0.76117	0.8065	0.18576	0.53084	0.070812	0.54067	0.34482	0.63147	0.00061888	0.0017153	1.9779e-05	0.0036321	0.0011236	0.001761	0.79724	0.0077821	0.013411	0.00087092	0.00023329	0.892	0.48014	0.49188	0.029835	0.45186	0.22366	0.85054	0.71971	0.062929	0.015177	0.0029041	0.035281	0.016183	0.026338
6-Phosphonoglucono	0.78326	0.73723	0.92921	0.98953	0.078347	0.24656	0.35333	0.48796	0.37705	0.51741	0.90751	0.58256	0.4582	0.23603	0.35436	0.80999	0.24385	0.11162	0.046631	0.13538	0.047009	0.77701	0.1035	0.39593	0.00084507	0.00026143	0.012697	0.015504	0.010601	0.038203	0.98376	0.0040922	0.073335	0.064817	0.07406	0.10538	0.17394	0.62651	0.55198	0.30709	0.48333	0.68549	0.57933	0.65411	0.38657	0.36587	0.53718	0.94578	0.89968
Uridine	0.30997	0.52056	0.2043	0.11688	0.023489	0.0017115	3.8203e-05	0.12391	0.0036356	0.0080832	0.17661	0.012517	0.98829	0.46024	0.14918	0.63476	0.80339	0.67777	0.43698	0.74321	0.28408	0.62998	0.15688	0.98843	0.00074891	0.0027564	0.0062023	0.02765	0.020248	0.0070651	0.11549	0.0069949	0.17275	0.010544	0.025172	0.38968	0.94651	0.86921	0.70497	0.52571	0.32422	0.62499	0.64976	0.39745	0.082493	0.10316	0.1649	0.26258	0.28327
Uracil	0.30959	0.56909	0.14795	0.11336	0.023398	0.0028261	5.8015e-05	0.11617	0.0033974	0.01175	0.14643	0.0097662	0.90784	0.3688	0.12555	0.57215	0.8863	0.78456	0.50278	0.75762	0.25232	0.86608	0.086374	0.75204	0.001719	0.0060164	0.0099557	0.054572	0.039933	0.013618	0.13006	0.012574	0.21632	0.010313	0.021768	0.51369	0.83615	0.8877	0.62661	0.38975	0.21013	0.50573	0.58473	0.28815	0.060205	0.072377	0.19738	0.27476	0.30355
Diethanolamine	0.78203	0.40573	0.44585	0.55076	0.74743	0.41313	0.21042	0.5003	0.75266	0.23853	0.20332	0.58576	0.0062228	0.023016	0.1334	0.17756	0.032896	0.057736	0.62392	0.66424	0.54379	0.10812	0.0051444	0.00041659	0.1678	0.16672	0.25921	0.067339	0.030978	0.066994	0.043909	0.21864	0.14982	0.49475	0.27215	0.65002	0.21312	0.72359	0.29685	0.29472	0.31003	0.3188	0.91887	0.34443	0.27929	0.88672	0.33299	0.11326	0.1186
Phenol sulphate	0.24455	0.64782	0.9026	0.64443	0.75569	0.28523	0.31553	0.35802	0.67814	0.72458	0.26419	0.50137	0.019561	0.0395	0.34298	0.32951	0.21728	0.06466	0.82688	0.82826	0.65976	0.080298	0.0271	0.022216	0.098503	0.057963	0.26671	0.019109	0.033876	0.13704	0.36967	0.21932	0.094929	0.63174	0.36015	0.5084	0.28764	0.57915	0.2708	0.041217	0.043896	0.041004	0.19181	0.066896	0.59827	0.70718	0.56281	0.45577	0.49475
Alpha-ketoisovaler	0.36029	0.93032	0.73372	0.39998	0.55483	0.98092	0.70679	0.81927	0.30329	0.85276	0.080015	0.059511	0.043371	0.15854	0.19019	0.59826	0.28083	0.15361	0.53253	0.99546	0.22946	0.023088	0.011895	0.01582	0.44857	0.32475	0.78693	0.14164	0.35328	0.61031	0.62759	0.92171	0.53201	0.11473	0.67712	0.38638	0.43388	0.95183	0.13253	0.04459	0.09455	0.11078	0.62129	0.024521	0.5467	0.10557	0.90075	0.82315	0.79621
Ketoleucine	0.9852	0.3105	0.73376	0.7227	0.80104	0.67528	0.82545	0.42501	0.31862	0.95559	0.10322	0.33696	0.002849	0.0080106	0.12456	0.23869	0.03281	0.11276	0.64675	0.21677	0.09447	0.032926	0.00023454	0.0003223	0.30581	0.24194	0.49656	0.054434	0.06399	0.13296	0.24104	0.58545	0.46022	0.65006	0.84869	0.99423	0.28045	0.83489	0.48517	0.20212	0.42185	0.22305	0.51389	0.28405	0.55013	0.67604	0.43872	0.24186	0.1985
adenine	0.81604	0.16229	0.58122	0.77467	0.68712	0.70762	0.55081	0.99044	0.42908	0.702	0.065861	0.10769	0.099657	0.10413	0.10057	0.27186	0.093186	0.10304	0.34704	0.39825	0.11818	0.090863	0.0034753	0.0021113	0.9673	0.97934	0.56038	0.6482	0.647	0.7303	0.12113	0.86254	0.9534	0.24048	0.2577	0.37261	0.28749	0.5513	0.038267	0.17135	0.29631	0.27766	0.87116	0.047577	0.63426	0.11819	0.85741	0.69768	0.54344
L-Octanoylcarnitin	0.70085	0.10027	0.10591	0.64602	0.74349	0.30496	0.64723	0.59042	0.86708	0.77375	0.20305	0.78093	0.0068205	0.12534	0.60636	0.74492	0.30513	0.87723	0.74873	0.52519	0.43259	0.013484	0.00016582	0.0029122	0.50252	0.40701	0.40662	0.19107	0.15362	0.19617	0.81995	0.094808	0.40417	0.76058	0.7777	0.39891	0.27069	0.58431	0.89312	0.48821	0.99886	0.95701	0.28217	0.72801	0.79033	0.91061	0.41975	0.1963	0.12474
N-acetyltryptophan	0.28421	0.95868	0.0092288	0.050248	0.028706	0.42838	0.079037	0.1764	0.062531	0.23594	0.0040982	0.039161	0.21	0.10077	0.45962	0.86348	0.72724	0.95116	0.52958	0.51366	0.95591	0.29611	0.011818	0.083551	0.47903	0.62972	0.91173	0.91053	0.62292	0.94397	0.98158	0.50825	0.90701	0.71158	0.923	0.54383	0.0087595	0.97175	0.94379	0.016016	0.067603	0.11844	0.6714	0.15855	0.61411	0.30626	0.6992	0.47262	0.51583
Guanosine	0.842	0.22428	0.41765	0.75092	0.51802	0.16231	0.11968	0.67832	0.68472	0.79049	0.52925	0.43715	0.1545	0.034697	0.022003	0.057953	0.044918	0.066431	0.29615	0.22271	0.023948	0.40038	0.00033617	0.0026	0.097772	0.10806	0.3576	0.50985	0.91282	0.71455	0.28335	0.51089	0.68309	0.6288	0.046928	0.65009	0.21527	0.74557	0.66154	0.78269	0.3481	0.88668	0.72819	0.40377	0.59619	0.37498	0.94653	0.42987	0.33972
Guanine	0.91415	0.24946	0.36112	0.6603	0.46642	0.20193	0.13073	0.70418	0.57972	0.88223	0.41236	0.37923	0.11738	0.024032	0.015545	0.046313	0.040627	0.066228	0.30658	0.24839	0.033784	0.39534	0.00017648	0.001498	0.14125	0.15721	0.41762	0.60515	0.98264	0.80634	0.27135	0.51221	0.73748	0.63518	0.068261	0.6125	0.24719	0.66393	0.54469	0.72447	0.33009	0.75968	0.77268	0.40328	0.658	0.39183	0.98811	0.38704	0.30364
Inosine	0.66003	0.27878	0.40138	0.929	0.2646	0.31518	0.40462	0.59275	0.18047	0.55083	0.032356	0.0062153	0.47393	0.75398	0.44864	0.89138	0.94589	0.68599	0.67057	0.83725	0.21034	0.086831	0.027574	0.082077	0.15278	0.27601	0.051176	0.44637	0.37737	0.18578	0.59944	0.36024	0.44628	0.024763	0.19102	0.18281	0.022428	0.47886	0.06614	0.012001	0.025747	0.095258	0.80624	0.0036607	0.10284	0.0044706	0.24781	0.19597	0.21874
Hypoxanthine	0.62606	0.34473	0.17455	0.59334	0.073185	0.12667	0.061688	0.38423	0.084706	0.29832	0.065494	0.0053525	0.37328	0.42552	0.31033	0.89992	0.9308	0.83919	0.50619	0.96317	0.13539	0.19226	0.012242	0.074105	0.017701	0.046717	0.013814	0.16275	0.15046	0.058715	0.89209	0.15334	0.2826	0.02339	0.062215	0.64617	0.10818	0.43164	0.12247	0.053667	0.049728	0.22917	0.99557	0.044209	0.1013	0.014465	0.266	0.20817	0.24942
LysoPE(18:2)	0.78306	0.85084	0.68396	0.69335	0.77491	0.52572	0.52163	0.90135	0.32613	0.80718	0.49846	0.30772	0.1565	0.13198	0.056563	0.25461	0.132	0.035407	0.23796	0.28555	0.0090089	0.018766	7.1507e-05	0.010573	0.68421	0.7934	0.42581	0.43903	0.85995	0.9692	0.62644	0.32993	0.83884	0.013093	0.11851	0.68571	0.86626	0.30823	0.50639	0.54066	0.26305	0.4244	0.53629	0.040599	0.060924	0.034652	0.92864	0.93486	0.9366
LysoPC(20:4(5Z,8Z,	0.17955	0.41823	0.44062	0.26542	0.74582	0.27717	0.33843	0.88642	0.15033	0.45354	0.29097	0.12181	0.18078	0.054556	0.074038	0.28476	0.18957	0.04569	0.84336	0.86905	0.1141	0.14969	0.0053983	0.06205	0.8073	0.99102	0.43053	0.40493	0.76149	0.96276	0.67859	0.75768	0.50881	0.079461	0.25127	0.56953	0.48686	0.59911	0.28513	0.12385	0.068465	0.20288	0.23036	0.068884	0.10216	0.065794	0.55486	0.70918	0.77501
LysoPE(20:4)	0.47394	0.73491	0.50952	0.42726	0.76883	0.40512	0.37263	0.8749	0.37547	0.90235	0.54014	0.2332	0.5333	0.20946	0.099012	0.42668	0.31376	0.065731	0.71085	0.69764	0.057432	0.042071	0.0065506	0.037044	0.72166	0.84113	0.31169	0.56102	0.95257	0.84375	0.67177	0.84545	0.86087	0.019871	0.14548	0.1853	0.23649	0.22617	0.30045	0.1862	0.042098	0.53383	0.76738	0.010518	0.067381	0.0064772	0.65418	0.47696	0.52455
D-Glucose	0.54339	0.19942	0.37993	0.88493	0.41223	0.38032	0.092639	0.57972	0.67333	0.83445	0.64877	0.16706	0.69338	0.3553	0.014072	0.16501	0.14457	0.17031	0.041759	0.32327	0.03531	0.083984	0.11652	0.11502	0.54698	0.57215	0.15494	0.9575	0.68683	0.65301	0.28153	0.19748	0.49167	0.013389	0.3237	0.81002	0.76654	0.30062	0.47016	0.71022	0.7013	0.86861	0.71843	0.1663	0.92398	0.049013	0.84568	0.36589	0.37233
Theobromine	0.042762	0.063155	0.010608	0.16676	0.60508	0.94223	0.42699	0.084257	0.47877	0.25291	0.11174	0.68214	0.78234	0.35406	0.054136	0.16957	0.040357	0.028886	0.0024031	0.0044009	0.00039277	0.075096	0.31279	0.13087	0.88605	0.75492	0.32971	0.59121	0.78139	0.85957	0.71447	0.2545	0.47263	0.022265	0.14737	0.52365	0.17024	0.1379	0.66557	0.14831	0.32566	0.15767	0.44602	0.70304	0.8048	0.29994	0.50372	0.60191	0.68884
Hippuric acid	0.011472	0.031725	0.23941	0.059795	0.19732	0.80093	0.33055	0.59051	0.17543	0.33599	0.381	0.47564	0.48002	0.15093	0.95377	0.57014	0.67465	0.26971	0.011736	0.0068725	0.0062392	0.17456	0.45318	0.54388	0.87603	0.66929	0.32692	0.87718	0.39807	0.95889	0.44295	0.36414	0.17004	0.0035097	0.29697	0.91273	0.25056	0.33141	0.60936	0.17819	0.069807	0.10347	0.16605	0.75254	0.91702	0.13056	0.59318	0.90232	0.8616
Methylpicraquassio	0.063316	0.029942	0.16815	0.35046	0.66362	0.41211	0.46707	0.83422	0.77653	0.76021	0.82035	0.35154	0.50272	0.35772	0.3588	0.9769	0.78709	0.60669	0.00042334	0.076443	0.013777	0.60616	0.63926	0.62082	0.042161	0.030663	0.0073384	0.055394	0.0086907	0.061731	0.40703	0.0010664	0.0061982	0.00010076	0.024788	0.3436	0.054828	0.88044	0.4974	0.20171	0.3298	0.27305	0.18595	0.44662	0.49522	0.060902	0.41644	0.21833	0.31987
Phosphorylcholine	0.016885	0.03639	0.075977	0.09955	0.45405	0.9289	0.51984	0.45526	0.43008	0.33244	0.10548	0.94185	0.14928	0.30599	0.30385	0.73049	0.74306	0.17565	0.0096345	0.036582	0.0017722	0.015881	0.6495	0.43435	0.50091	0.47978	0.061793	0.6511	0.16327	0.39571	0.30086	0.080263	0.010277	4.0612e-05	0.0049879	0.69659	0.62347	0.20069	0.58263	0.48971	0.8585	0.14406	0.15423	0.085026	0.066733	0.0015459	0.92431	0.069589	0.12175
Pyroglutamine	0.45888	0.42617	0.73313	0.16996	0.16478	0.011862	0.0086412	0.52413	0.49824	0.28905	0.72796	0.3564	0.37138	0.87923	0.39299	0.67117	0.72166	0.38942	0.39398	0.74818	0.9773	0.033564	0.15934	0.44882	0.098163	0.067398	0.4124	0.055758	0.1993	0.29971	0.77795	0.26082	0.043465	0.81802	0.6852	0.048115	0.55541	0.5707	0.25814	0.33433	0.18144	0.054306	0.087097	0.040962	0.071856	0.43136	0.88993	0.77918	0.7873
(S)-Homostachydrin	0.11512	0.13017	0.19099	0.70568	0.71973	0.91821	0.85663	0.36578	0.12972	0.18804	0.35584	0.43624	0.88707	0.60206	0.90104	0.96585	0.18504	0.42262	0.026739	0.12596	0.41966	0.044707	0.76654	0.5942	0.20265	0.10284	0.71387	0.20878	0.32293	0.76757	0.75757	0.7909	0.55146	0.76776	0.78934	0.13066	0.3409	0.88917	0.25548	0.012243	0.17819	0.055319	0.42931	0.23775	0.052907	0.16059	0.25247	0.37221	0.39791
Proline betaine	0.3562	0.39411	0.20264	0.93792	0.3192	0.77791	0.5368	0.51305	0.17595	0.27744	0.242	0.44157	0.83389	0.39616	0.92246	0.89325	0.22984	0.34357	0.042902	0.18155	0.35162	0.14327	0.62549	0.91881	0.10299	0.054752	0.67123	0.18682	0.29714	0.56059	0.97018	0.98262	0.97356	0.74126	0.88208	0.041875	0.55559	0.65003	0.07986	0.048635	0.33503	0.041593	0.31655	0.27369	0.10821	0.18231	0.56556	0.42014	0.59255
L-Alpha-aminobutyr	0.43948	0.46243	0.56401	0.31734	0.095972	0.10523	0.04985	0.98444	0.27061	0.3539	0.86358	0.45442	0.31372	0.16201	0.052539	0.30191	0.12341	0.33684	0.0023961	0.034753	0.010309	0.98465	0.27856	0.24426	0.12267	0.095256	0.16059	0.34537	0.24469	0.39248	0.29531	0.001848	0.020995	0.034025	0.23012	0.00036055	0.018724	0.8288	0.73854	0.11099	0.26854	0.1153	0.20555	0.38603	0.86462	0.99992	0.61604	0.69684	0.69392
L-Erythrulose	0.52959	0.80438	0.21202	0.66596	0.27531	0.2922	0.11187	0.66794	0.61815	0.46129	0.18933	0.70707	0.57057	0.36073	0.31504	0.57436	0.17637	0.41357	0.012935	0.021691	0.033906	0.50097	0.98303	0.92142	0.17019	0.095065	0.46062	0.38437	0.29408	0.53186	0.22234	0.0094781	0.028104	0.22787	0.32577	1.9433e-05	0.0012904	0.55278	0.14938	0.0083026	0.023764	0.018042	0.15861	0.038779	0.572	0.35499	0.57412	0.56634	0.58014
Indoxyl sulfate	0.032734	0.023957	0.41506	0.84608	0.55238	0.18106	0.65145	0.17432	0.86002	0.82655	0.69688	0.84241	0.36336	0.66109	0.32084	0.76113	0.17346	0.46141	0.02294	0.010055	0.00046558	0.3535	0.064288	0.049945	0.5717	0.4806	0.36462	0.78672	0.73062	0.99103	0.89128	0.49743	0.14212	0.065844	0.50888	0.31639	0.38929	0.68451	0.28244	0.40875	0.10475	0.052348	0.05131	0.74241	0.72365	0.52515	0.30314	0.36803	0.2592
Pantothenic acid	0.45161	0.40101	0.83855	0.49187	0.63886	0.62264	0.46579	0.70533	0.64224	0.81411	0.049683	0.19065	0.18438	0.089187	0.58569	0.43635	0.41097	0.64531	0.38965	0.05548	0.17179	0.30994	0.56493	0.43353	0.77447	0.73218	0.67684	0.95589	0.88688	0.84146	0.5721	0.44597	0.24574	0.98979	0.85595	0.012182	0.064282	0.77501	0.68796	0.11608	0.09344	0.024786	0.020932	0.0068162	0.71736	0.22373	0.10231	0.8173	0.80087
p-Cresol sulfate	0.18632	0.11309	0.58302	0.93665	0.79898	0.9852	0.87621	0.091688	0.12698	0.08997	0.13155	0.16313	0.012076	0.014801	0.24084	0.22896	0.0063459	0.060419	0.057749	0.0019434	0.0015236	0.31475	0.0228	0.0046924	0.76137	0.53453	0.94006	0.70809	0.58926	0.40624	0.46061	0.90095	0.92257	0.66341	0.8761	0.0082033	0.099	0.30639	0.23096	0.025237	0.029625	0.017138	0.038936	0.0073995	0.060439	0.18574	0.055143	0.12261	0.10559
Epinephrine	0.1847	0.14764	0.88991	0.35891	0.95942	0.48389	0.84846	0.23529	0.17283	0.16788	0.014117	0.046273	0.046791	0.025588	0.20783	0.11162	0.046386	0.14973	0.15312	0.0051299	0.024388	0.090134	0.11202	0.050445	0.7951	0.91963	0.85672	0.48934	0.46805	0.27224	0.77881	0.7317	0.55177	0.74955	0.81953	0.020499	0.10194	0.34886	0.48361	0.029343	0.056597	0.0080562	0.009991	0.0088416	0.42684	0.15601	0.025084	0.30015	0.26352
Glucose 6-phosphat	0.31305	0.15556	0.70672	0.0098297	0.12144	0.9983	0.91308	0.97118	0.83552	0.82778	0.62468	0.66834	0.031723	0.047868	0.082554	0.080027	0.15572	0.99191	0.58145	0.4861	0.17479	0.62529	0.90177	0.73571	0.079675	0.10584	0.047629	0.12553	0.05745	0.081878	0.27686	0.69264	0.17532	0.051706	2.129e-06	0.025748	0.017116	0.32475	0.42243	0.15739	0.14345	0.82373	0.60727	0.037096	0.00053695	0.00093955	0.0067396	0.014103	0.056531
Maltotriose	0.17311	0.073965	0.84587	0.041643	0.4579	0.36323	0.18873	0.6565	0.71956	0.50172	0.79634	0.36706	0.018242	0.05603	0.35018	0.16961	0.13841	0.6655	0.57989	0.40651	0.13572	0.91737	0.79644	0.4139	0.0069412	0.012714	0.003421	0.011295	0.0026218	0.011615	0.067765	0.45111	0.015064	0.0011905	5.8948e-06	0.24614	0.18341	0.3488	0.63853	0.42138	0.47916	0.53999	0.66022	0.11945	0.0021231	0.0014655	0.0071926	0.013847	0.049672
Mandelic acid	0.143	0.26312	0.34565	0.3986	0.015302	0.0051503	0.0013267	0.010095	0.0067947	0.0011715	0.18819	0.0032549	0.067566	0.11497	0.19656	0.02456	0.0045686	0.020322	0.61998	0.12734	0.68399	0.065319	0.14442	0.017878	2.8019e-08	1.1163e-06	3.1187e-07	1.1665e-07	3.121e-09	1.934e-11	0.044357	0.0040998	0.012127	0.020822	0.035948	0.74375	0.88233	0.23968	0.22339	0.18805	0.3008	0.38218	0.52355	0.56663	0.071921	0.036915	0.005483	0.00044171	0.00031392
Oxypurinol	0.20407	0.50387	0.26191	0.47532	0.017222	0.0037746	0.00099079	0.0091957	0.010143	0.0026379	0.10582	0.00074895	0.026478	0.045622	0.29333	0.036013	0.002323	0.010171	0.57009	0.060571	0.50893	0.091508	0.14285	0.026332	7.0814e-08	4.7313e-06	1.3013e-07	2.0215e-08	9.0199e-09	8.0003e-12	0.11572	0.0055138	0.0068344	0.012725	0.025686	0.78781	0.31581	0.16803	0.098331	0.08475	0.1079	0.29639	0.68599	0.2557	0.061067	0.0093648	0.0014927	0.00010192	7.2243e-05
Xanthine	0.23675	0.47576	0.29581	0.46174	0.015749	0.0049081	0.00093771	0.0078457	0.0086499	0.0020898	0.1172	0.00081489	0.017333	0.038292	0.28846	0.036957	0.0013246	0.0056823	0.56683	0.055278	0.44163	0.067076	0.091172	0.017447	3.7476e-07	1.2833e-05	1.8414e-07	2.5002e-08	5.0243e-09	8.2325e-12	0.093428	0.0035946	0.0059174	0.012503	0.028941	0.88594	0.4555	0.14466	0.080948	0.10771	0.12882	0.31257	0.67564	0.32482	0.077418	0.011394	0.0018024	5.2615e-05	3.5692e-05
Cytidine	0.63017	0.8594	0.3156	0.90709	0.10835	0.017066	0.0083526	0.039611	0.039667	0.020153	0.26511	0.0042913	0.035836	0.14127	0.67859	0.18383	0.036799	0.18965	0.87103	0.34395	0.85073	0.23215	0.54831	0.23867	5.7866e-07	1.0698e-05	5.5952e-07	1.4358e-06	1.0059e-07	2.1086e-07	0.063164	0.0061963	0.014028	0.0016502	0.0020213	0.72676	0.6081	0.10332	0.084711	0.25782	0.1306	0.5882	0.98801	0.13916	0.029503	0.0027795	0.00055753	0.00063711	0.0011567
Cytosine	0.82164	0.58819	0.31335	0.94322	0.10251	0.13796	0.049171	0.052702	0.047789	0.029505	0.12068	0.0037368	0.048189	0.14212	0.55217	0.12173	0.029416	0.14702	0.98739	0.36677	0.89861	0.1933	0.59016	0.50522	3.8114e-05	0.00023336	5.0619e-06	6.1051e-06	9.4322e-07	5.1491e-06	0.14145	0.014985	0.031875	0.003832	0.013168	0.70589	0.60056	0.021851	0.017028	0.23601	0.11254	0.36657	0.98987	0.13277	0.090007	0.0035238	0.00092674	0.00081001	0.0012483
Gluconic acid	0.70675	0.91996	0.9214	0.47585	0.37408	0.084994	0.098654	0.036758	0.26086	0.17684	0.70004	0.12083	4.6639e-05	0.020023	0.22389	0.11904	0.029433	0.2268	0.842	0.63694	0.79204	0.015259	0.017936	0.018385	0.00062967	0.00037037	0.0050724	4.164e-05	3.4383e-05	0.00027556	0.18849	0.02445	0.014354	0.086934	0.0025286	0.93946	0.7961	0.071943	0.39145	0.70621	0.49132	0.75117	0.46285	0.38194	0.25129	0.031822	0.0051601	0.011174	0.015345
Riboflavin	0.48442	0.59819	0.50474	0.96423	0.076537	0.39437	0.019221	0.02032	0.039963	0.010667	0.26481	0.012725	0.00056675	0.0059886	0.13646	0.020391	0.00056085	0.0057109	0.38753	0.079719	0.098819	0.0089042	0.0081278	0.019884	0.0024623	0.0057164	0.0023333	0.00014344	7.8477e-05	7.0256e-05	0.088847	0.088096	0.047105	0.052694	0.07047	0.56794	0.33635	0.032965	0.098517	0.23414	0.095313	0.26913	0.56258	0.27402	0.26494	0.031355	0.0013195	0.0001859	0.00016325
Xanthosine	0.40851	0.47391	0.82562	0.83708	0.17806	0.043571	0.0017926	0.10925	0.047047	0.0068236	0.38424	0.028347	0.0040693	0.043198	0.18184	0.049717	0.0028428	0.0045334	0.33233	0.099184	0.2243	0.0021447	0.0038892	0.0022984	0.00041471	0.0013577	0.00075811	2.1546e-05	3.2306e-05	1.12e-05	0.17581	0.11926	0.048106	0.17849	0.09139	0.95632	0.55514	0.076459	0.41939	0.29343	0.42107	0.67222	0.67896	0.97233	0.35887	0.16526	0.0024807	0.00079988	0.00062842
D-Sedoheptulose 7-	0.72148	0.74954	0.66514	0.082038	0.70194	0.89718	0.38408	0.23761	0.31358	0.1089	0.93608	0.22368	0.00023775	0.0023531	0.0043421	0.0011033	0.00036113	0.084564	0.15811	0.37044	0.48842	0.17297	0.002427	0.0038267	0.018572	0.032996	0.0012127	0.0029235	0.00011958	0.00040008	0.06397	0.62705	0.057391	0.039189	0.0088101	0.11777	0.2673	0.1014	0.12859	0.10072	0.1971	0.53425	0.47016	0.18607	0.0070454	0.0048041	0.00039915	1.8921e-06	8.1724e-06
L-Arginine	0.16509	0.13721	0.63197	0.87462	0.35162	0.52968	0.22073	0.028041	0.049579	0.017358	0.10288	0.0081115	0.0014713	0.01164	0.030032	0.0044529	8.2239e-06	0.002807	0.028294	0.0025715	0.014713	0.053381	0.00090023	0.0017174	0.12408	0.25097	0.0043066	0.012127	0.0013825	0.0005303	0.16248	0.51808	0.48536	0.14794	0.61439	0.10157	0.27	0.058771	0.0097473	0.0062904	0.023125	0.031858	0.09337	0.15545	0.15879	0.015873	0.0023939	6.8562e-07	9.534e-08
Uridine 5'-monopho	0.54936	0.51962	0.66479	0.47706	0.84748	0.56129	0.28056	0.067717	0.147	0.026976	0.26568	0.037354	8.8004e-05	6.8104e-05	0.0059012	0.0010354	5.68e-07	0.0031604	0.04362	0.020091	0.080301	0.37002	0.0019786	0.00044558	0.15371	0.33141	0.013045	0.028566	0.0035164	0.002251	0.025508	0.71654	0.10757	0.039449	0.18851	0.022756	0.075122	0.12502	0.13061	0.0037762	0.046401	0.11399	0.22827	0.07477	0.0079239	0.0020725	0.0055657	3.6133e-06	8.5999e-06
2-Hydroxypyridine	0.21483	0.37784	0.020007	0.80809	0.16442	0.12036	0.015765	0.0028585	0.028463	0.015572	0.1234	0.0058499	0.0075872	0.024264	0.054458	0.0081285	0.00013166	0.0071144	0.038382	0.031559	0.31532	0.19567	0.42577	0.1054	0.00096267	0.005997	0.0027131	0.0024396	0.0014416	0.00017236	0.013099	0.55653	0.46085	0.041884	0.023798	0.02727	0.0064721	0.13288	0.30826	0.0091303	0.0031792	0.11255	0.2435	0.042797	0.0089447	0.0018263	0.00059986	0.00025896	0.00044612
Niacinamide	0.24955	0.71308	0.049254	0.98426	0.17341	0.15085	0.036458	0.02483	0.083635	0.05324	0.15671	0.0072878	0.10729	0.072032	0.17069	0.032069	0.0054841	0.050817	0.24107	0.076653	0.66433	0.58815	0.94988	0.32002	0.0012524	0.0084484	0.0028409	0.010174	0.0051001	0.00088081	0.059213	0.45629	0.68062	0.027406	0.08317	0.037878	0.012563	0.25737	0.44937	0.020055	0.009951	0.13476	0.39291	0.031899	0.020677	0.0051793	0.0024161	0.001574	0.002052
Gamma-Glutamyltyro	0.15175	0.17438	0.60222	0.77865	0.48698	0.50824	0.51028	0.016403	0.042413	0.037839	0.16774	0.01003	0.0071979	0.063229	0.0025365	8.5669e-05	0.00037055	0.17279	0.031056	0.11812	0.4806	0.28865	0.036799	0.033393	0.027534	0.058011	0.001463	0.015459	0.00055336	0.00033705	0.019367	0.6764	0.30845	0.022488	0.081131	0.07512	0.097457	0.071403	0.039405	0.00069711	0.0048045	0.061985	0.059532	0.016299	0.0032423	0.00029716	0.00024158	3.4656e-06	1.7506e-06
Allopurinol	0.1897	0.44147	0.72172	0.66987	0.37919	0.51695	0.16237	0.10974	0.079671	0.058844	0.36779	0.0081562	0.057434	0.092856	0.09524	0.0081854	0.0060575	0.30372	0.32404	0.18943	0.88485	0.75445	0.26813	0.20286	0.0067759	0.025146	2.7539e-05	0.010068	0.00018614	6.8916e-05	0.057062	0.27319	0.19581	0.0029206	0.024144	0.13355	0.18106	0.21029	0.010034	0.0085065	0.0067333	0.082243	0.2108	0.021275	0.0033007	0.00011152	0.0006578	7.4175e-08	1.1338e-07
D-Erythrose 4-phos	0.20224	0.53873	0.67916	0.22842	0.52939	0.76108	0.39002	0.093201	0.051026	0.057233	0.12797	0.015995	0.11707	0.14233	0.028167	0.0027372	0.014653	0.38195	0.16131	0.4635	0.96212	0.32032	0.59571	0.34681	0.0038966	0.010254	0.00025592	0.0087042	0.00098332	0.00053377	0.34624	0.53781	0.50604	0.029595	0.010092	0.10249	0.038318	0.038247	0.016426	0.0053188	0.019366	0.010251	0.020207	0.017399	0.0050251	0.00093346	0.00030065	0.00018671	0.00033814
Phosphoenolpyruvic	0.23869	0.3802	0.72978	0.45945	0.63384	0.55706	0.36464	0.08666	0.036008	0.069954	0.25497	0.007967	0.05947	0.10574	0.073377	0.01225	0.010648	0.52647	0.17262	0.44044	0.64481	0.75534	0.65363	0.44471	0.023635	0.052287	0.00050121	0.044922	0.0026281	0.00083988	0.064562	0.19356	0.22628	0.0040242	0.00055791	0.15088	0.17222	0.061026	0.0031975	0.0035417	0.003435	0.01177	0.018319	0.010003	0.00044175	5.7562e-06	0.0010124	3.018e-06	1.8931e-05
L-Phenylalanine	0.060736	0.010003	0.6679	0.93786	0.61216	0.959	0.46536	0.041202	0.20578	0.038438	0.507	0.19286	0.00074557	0.00049493	0.0021379	0.0026532	2.5326e-08	0.00049835	0.0023679	0.00045823	0.00085011	0.023564	1.0869e-05	8.4106e-06	0.4005	0.59446	0.16705	0.071623	0.037134	0.010551	0.12943	0.59132	0.63176	0.9792	0.71966	0.25544	0.43391	0.090296	0.16481	0.040734	0.070075	0.029528	0.058641	0.55567	0.34252	0.25384	0.076157	0.00031054	6.944e-05
L-Isoleucine	0.30242	0.093534	0.79311	0.34125	0.70642	0.79593	0.28714	0.21065	0.47858	0.1356	0.82407	0.35075	0.00012432	0.00025902	0.0061477	0.0083928	1.5097e-06	0.0055371	0.020942	0.011256	0.043446	0.09526	6.6548e-05	2.4687e-05	0.1947	0.34771	0.034673	0.041508	0.0093834	0.0033484	0.097984	0.652	0.4662	0.54329	0.34437	0.1233	0.35511	0.20659	0.21942	0.083095	0.081493	0.13545	0.085588	0.40459	0.060866	0.0791	0.021764	5.0291e-06	3.3888e-06
L-Leucine	0.29618	0.12382	0.89511	0.4084	0.75409	0.83389	0.59291	0.21661	0.45089	0.13902	0.78727	0.21999	0.00040662	8.1001e-05	0.0026162	0.0024745	1.2892e-07	0.0034403	0.020916	0.0053714	0.026724	0.12516	0.00038786	0.00035931	0.3349	0.56098	0.054869	0.073542	0.016257	0.0060445	0.077756	0.78013	0.63803	0.45779	0.53756	0.07367	0.32339	0.10352	0.098049	0.039339	0.036511	0.049682	0.067423	0.22338	0.077614	0.045588	0.015181	4.4843e-06	3.1025e-06
L-Valine	0.27905	0.10229	0.73214	0.42084	0.61027	0.60596	0.94876	0.46448	0.99114	0.49263	0.83429	0.5743	0.014296	0.0010886	0.029484	0.055274	3.6989e-05	0.0056468	0.03264	0.002201	0.0074934	0.40204	0.00032105	0.00032621	0.67232	0.39516	0.39503	0.59427	0.33036	0.15979	0.42355	0.94606	0.90356	0.91561	0.47671	0.1334	0.43677	0.35328	0.11949	0.082063	0.094955	0.090239	0.15195	0.58255	0.38626	0.38103	0.2076	0.00053197	0.00019806
L-Tyrosine	0.084681	0.016688	0.58596	0.77824	0.7107	0.91373	0.94298	0.055376	0.3175	0.11988	0.41586	0.22797	0.00093599	0.0048826	0.0035661	0.010675	2.6678e-05	0.017447	0.00095082	0.00087405	0.00073398	0.018446	4.8642e-05	0.00017084	0.70907	0.86804	0.31477	0.21901	0.12233	0.068987	0.29881	0.56151	0.56819	0.67695	0.77073	0.02187	0.27012	0.041703	0.14966	0.016424	0.050749	0.014648	0.011042	0.27119	0.39148	0.25953	0.040686	0.003101	0.0020728
Coumarin	0.084701	0.026692	0.42232	0.89206	0.8616	0.92017	0.90774	0.033305	0.24811	0.12593	0.25543	0.12145	0.0010963	0.010348	0.0089203	0.01951	5.8878e-05	0.020429	0.00076897	0.00047373	0.00035087	0.01636	0.00011137	0.00095706	0.78371	0.94658	0.32314	0.23661	0.14977	0.083526	0.403	0.52381	0.50426	0.69551	0.80037	0.012249	0.1785	0.015939	0.059414	0.0070387	0.020923	0.0075981	0.010868	0.18757	0.4798	0.20398	0.026063	0.0028098	0.0019678
Pipecolic acid	0.80958	0.44856	0.76244	0.91466	0.88879	0.69993	0.052579	0.33248	0.42862	0.17455	0.84078	0.17692	0.0051843	0.054602	0.055879	0.019242	0.0035136	0.20101	0.43845	0.30188	0.78536	0.88607	0.0087071	0.022244	0.22208	0.35577	0.047881	0.20275	0.024028	0.018318	0.0014306	0.99137	0.091559	0.053012	0.27144	0.41596	0.45517	0.60959	0.80705	0.036734	0.076197	0.73153	0.58307	0.26835	0.059205	0.011342	0.25722	0.00034762	0.000345
Ribothymidine	0.21238	0.10551	0.41811	0.26261	0.41798	0.72137	0.20804	0.090008	0.029585	0.017177	0.1852	0.01656	0.18882	0.17619	0.46553	0.14924	0.011035	0.16253	0.48961	0.072556	0.41131	0.69078	0.30096	0.1593	0.89843	0.58266	0.28591	0.91411	0.37998	0.21932	0.0013389	0.47506	0.40092	0.01108	0.99047	0.3781	0.78931	0.56264	0.23342	0.0080028	0.025387	0.10327	0.25036	0.071356	0.071093	0.015121	0.48843	0.01146	0.010458
Lysyl-Leucine	0.0037801	0.0013898	0.057352	0.10781	0.15437	0.56927	0.23679	0.040634	0.0066326	0.0026319	0.071488	0.11393	0.72971	0.39627	0.11885	0.1611	0.0093157	0.011541	0.0086834	0.0034578	0.019563	0.096303	0.53106	0.084589	0.42504	0.63307	0.9794	0.55842	0.63787	0.19938	0.10434	0.55894	0.47964	0.44517	0.49874	0.89091	0.78142	0.15877	0.96256	0.088161	0.13804	0.0037449	0.008479	0.75604	0.33636	0.90285	0.52552	0.45375	0.37018
6-Phosphogluconic	0.046709	0.058243	0.11743	0.97811	0.2194	0.18733	0.076726	0.0016517	0.0078405	0.0022962	0.030775	0.0096231	0.00058478	0.0089562	0.28963	0.10534	0.00033147	0.023781	0.032312	0.0041401	0.019941	0.018494	0.09505	0.0056104	0.05171	0.10739	0.079105	0.016324	0.026426	0.006855	0.2805	0.11234	0.46424	0.15667	0.39932	0.096903	0.033118	0.032293	0.14161	0.014345	0.0082914	0.0064462	0.054068	0.013859	0.092843	0.01566	0.0042988	0.010843	0.0060229
Fumaric acid	0.04054	0.033603	0.02351	0.36351	0.47654	0.084781	0.055962	0.0051803	0.024255	0.0014702	0.024006	0.026078	0.014478	0.086998	0.38978	0.15801	0.0021069	0.013333	0.023375	0.0017741	0.0050672	0.016443	0.11389	0.0018208	0.25075	0.46156	0.16828	0.10134	0.10799	0.061224	0.1138	0.9819	0.81846	0.26907	0.93398	0.092789	0.059547	0.22751	0.39573	0.014044	0.086295	0.086735	0.14064	0.31477	0.32311	0.15873	0.0125	0.062718	0.050148
Leucyl-Arginine	0.0539	0.10775	0.06106	0.41518	0.44746	0.32227	0.21783	0.061146	0.029387	0.022183	0.02442	0.0073035	0.18903	0.095533	0.69242	0.56833	0.001068	0.0070408	0.052742	6.0506e-05	0.024282	0.75559	0.5664	0.062603	0.94475	0.60827	0.56394	0.77133	0.68948	0.19924	0.24207	0.50479	0.67456	0.42027	0.58427	0.04491	0.13581	0.10908	0.18784	0.00089855	0.0057734	0.0038066	0.12042	0.04517	0.17657	0.083475	0.19879	0.035424	0.028905
Histidinyl-Phenyla	0.15043	0.097505	0.080213	0.25023	0.19553	0.21944	0.035614	0.00461	0.016969	0.016318	0.028761	0.0031259	0.014024	0.16918	0.067994	0.017417	0.0017783	0.10074	0.029998	0.021298	0.2545	0.4142	0.22293	0.11143	0.1257	0.24321	0.20637	0.23203	0.11192	0.030502	0.0049572	0.86857	0.76589	0.17067	0.61606	0.062877	0.012806	0.15266	0.91403	8.0721e-05	0.00036938	0.020669	0.032966	0.0077079	0.051551	0.0050066	0.12124	0.020704	0.013836
Phenylalanyl-Gluta	0.026758	0.050314	0.052106	0.072805	0.010288	0.41766	0.076083	0.004362	0.00011932	0.0010334	0.0013181	0.00035545	0.27957	0.71355	0.86486	0.32459	0.047856	0.074811	0.15377	0.008396	0.039271	0.065234	0.66	0.36724	0.4584	0.70572	0.63954	0.54247	0.48965	0.20628	0.083632	0.40522	0.57215	0.16671	0.82784	0.41637	0.12912	0.048905	0.30923	0.010843	0.001311	0.0058193	0.034814	0.016776	0.30618	0.15529	0.018798	0.17671	0.10375
Leucyl-Serine	0.91811	0.66739	0.13216	0.35525	0.80383	0.67145	0.73354	0.1936	0.48652	0.51022	0.26712	0.22907	0.07372	0.0015065	0.023382	0.033959	0.0055022	0.035291	0.042715	0.16527	0.26236	0.76901	0.80434	0.71192	0.42998	0.63434	0.72842	0.33016	0.53483	0.2884	0.30532	0.84174	0.52175	0.69834	0.0479	0.015913	0.00064392	0.03076	0.28807	0.046451	0.0079458	0.046989	0.25071	0.027692	0.017825	0.056081	0.034116	0.12541	0.22389
N6-Acetyl-L-lysine	0.4674	0.821	0.02521	0.90401	0.42093	0.99605	0.88063	0.028646	0.08644	0.14106	0.039653	0.060437	0.17073	0.013186	0.053957	0.039004	0.0057969	0.021977	0.038336	0.080019	0.17058	0.76791	0.82151	0.74115	0.34515	0.55754	0.79899	0.3317	0.53792	0.23609	0.13999	0.77872	0.44532	0.50164	0.081945	0.06199	0.001001	0.056884	0.2472	0.016968	0.0023657	0.0099305	0.11121	0.013717	0.0086709	0.048305	0.047982	0.23828	0.32961
Symmetric dimethyl	0.26317	0.57221	0.46568	0.64352	0.49367	0.82179	0.64995	0.064706	0.2022	0.20396	0.020749	0.018119	0.058655	0.052888	0.049626	0.025291	0.0014365	0.026243	0.043185	0.0072387	0.0090676	0.11014	0.031973	0.10623	0.37559	0.50979	0.050653	0.050418	0.043202	0.026221	0.62174	0.91752	0.90731	0.78382	0.70874	0.029838	0.1203	0.0023533	0.00093627	0.0043116	0.038059	0.0041102	0.12986	0.072912	0.72962	0.093021	0.022021	0.0037702	0.0020556
Acetaminophen	0.46737	0.67697	0.85935	0.42736	0.98265	0.92866	0.21487	0.38245	0.30297	0.55573	0.20857	0.2758	0.55558	0.077167	0.77359	0.64371	0.16944	0.14864	0.23402	0.18405	0.24324	0.53495	0.80362	0.6761	0.9018	0.74327	0.3482	0.52445	0.64836	0.445	0.15036	0.080323	0.97677	0.683	0.56671	0.20719	0.3887	0.14339	0.001187	0.43141	0.21788	0.022437	0.14398	0.14259	0.28251	0.36054	0.092842	0.1416	0.14235
N-Acetyl-L-asparti	0.13007	0.089902	0.10084	0.045408	0.00096509	0.17675	0.17987	0.009963	0.24482	0.2379	0.44899	0.40503	0.79998	0.7125	0.46733	0.61169	0.88919	0.37536	0.65497	0.11455	0.11691	0.5048	0.789	0.17393	0.41072	0.394	0.65265	0.7183	0.88112	0.70508	0.62512	0.09079	0.60329	0.78816	0.05803	0.39401	0.40611	0.2499	0.15764	0.56351	0.75662	0.65734	0.67473	0.77219	0.24889	0.19403	0.51038	0.37383	0.63719
Glycocholic acid	0.60775	0.42279	0.63233	0.081644	0.15601	0.0020316	0.11432	0.15413	0.38605	0.35603	0.58871	0.18097	0.44686	0.87626	0.088834	0.26234	0.8051	0.84705	0.40909	0.44635	0.84351	0.33894	0.26925	0.27839	0.36848	0.28913	0.19947	0.26756	0.27291	0.29855	0.73414	0.022096	0.39124	0.43398	0.38505	0.51684	0.11328	0.68818	0.97822	0.67398	0.40399	0.50952	0.41538	0.53674	0.07559	0.98248	0.591	0.73229	0.58485
Cholic acid	0.84983	0.67962	0.77728	0.11869	0.86876	0.016414	0.69379	0.82012	0.98999	0.83509	0.58918	0.67686	0.49149	0.89269	0.33928	0.3295	0.92089	0.27835	0.90576	0.22847	0.22233	0.14102	0.031621	0.057203	0.49115	0.56156	0.86051	0.90926	0.88256	0.85865	0.28667	0.92616	0.82056	0.43087	0.063369	0.99297	0.29911	0.68131	0.47986	0.72083	0.13976	0.2971	0.5625	0.18549	0.023265	0.18493	0.59486	0.61933	0.72038
Uric acid	0.033209	0.012616	0.64154	0.090366	0.080128	0.338	0.32115	0.20561	0.17796	0.030996	0.58671	0.53595	0.77534	0.5272	0.72785	0.61022	0.23606	0.030038	0.51705	0.031592	0.0055521	0.0039316	0.013078	0.0057706	0.54993	0.55556	0.78193	0.2693	0.38056	0.29785	0.84753	0.16908	0.88021	0.36392	0.022	0.1665	0.065017	0.84584	0.74734	0.45145	0.26255	0.78253	0.82802	0.059453	0.07787	0.046036	0.84917	0.80591	0.53207
4-Pyridoxic acid	0.90508	0.903	0.42612	0.18897	0.75542	0.80483	0.83412	0.16678	0.87064	0.87082	0.47448	0.65122	0.42466	0.013824	0.45498	0.30688	0.16971	0.2557	0.67874	0.97489	0.74464	0.1447	0.64771	0.22968	0.48519	0.55816	0.61289	0.64909	0.56197	0.58766	0.25735	0.10878	0.25577	0.051444	0.51685	0.28011	0.47321	0.084082	0.40548	0.62722	0.77747	0.59134	0.40211	0.28374	0.065067	0.32575	0.85177	0.59234	0.6081
2-Hydroxyglutarate	0.10173	0.44752	0.021738	0.10135	0.24795	0.23671	0.52361	0.53301	0.47131	0.70177	0.17942	0.63232	0.077516	0.080163	0.42564	0.26134	0.21844	0.89342	0.20396	0.46458	0.38111	0.18319	0.10562	0.22123	0.48624	0.47424	0.364	0.85135	0.28576	0.64037	0.088084	0.55494	0.20234	0.0080185	0.86032	0.61075	0.13916	0.40607	0.84245	0.77034	0.67545	0.28385	0.4308	0.33541	0.2427	0.083539	0.99433	0.042805	0.042721
L-Lysine	0.371	0.49472	0.59507	0.62778	0.059793	0.65867	0.10259	0.080072	0.40059	0.099979	0.73281	0.3209	0.38859	0.38361	0.44911	0.25473	0.093309	0.26609	0.75595	0.59149	0.55352	0.29317	0.13532	0.066389	0.016138	0.023261	0.0042862	0.01089	0.001905	0.0052884	0.1919	0.011428	0.13066	0.20516	0.64271	0.13891	0.15741	0.36295	0.20331	0.88508	0.74249	0.75209	0.97674	0.23304	0.9675	0.68959	0.40562	0.014129	0.0098506
Indolelactic acid	0.1834	0.16279	0.91048	0.5898	0.75097	0.1066	0.75821	0.36971	0.2595	0.12329	0.13117	0.047692	0.35652	0.0629	0.67134	0.34302	0.031339	0.094009	0.59743	0.044541	0.4195	0.52164	0.18168	0.043206	0.69323	0.86605	0.036777	0.26258	0.1186	0.053234	0.95174	0.047469	0.48141	0.21973	0.41341	0.71952	0.44937	0.42956	0.037017	0.11279	0.79059	0.10473	0.40607	0.76604	0.84872	0.16712	0.6001	0.020211	0.013741
L-Threonine	0.029381	0.40568	0.59175	0.48412	0.34991	0.96284	0.84267	0.93899	0.12703	0.41325	0.26136	0.26671	0.0035651	0.038339	0.80197	0.72966	0.3435	0.50661	0.53937	0.55679	0.95833	0.31742	0.14531	0.33457	0.98479	0.81797	0.74062	0.37043	0.34759	0.81448	0.39495	0.93691	0.40606	0.43872	0.73865	0.84775	0.51292	0.61516	0.59016	0.11613	0.31454	0.065095	0.17838	0.53006	0.30371	0.53224	0.80506	0.6666	0.73628
S-Lactoylglutathio	0.096062	0.41858	0.24825	0.034355	0.39584	0.49739	0.47395	0.92721	0.11145	0.47643	0.090185	0.066692	0.09228	0.076143	0.16032	0.29096	0.40403	0.37945	0.6213	0.36664	0.82483	0.1276	0.063026	0.071387	0.58025	0.40396	0.70328	0.21737	0.20218	0.66427	0.8269	0.75347	0.93865	0.88978	0.97226	0.62325	0.15667	0.84229	0.24578	0.013809	0.015969	0.1005	0.52879	0.094472	0.37491	0.32434	0.73302	0.81253	0.81758
5'-Methylthioadeno	0.51442	0.54618	0.074298	0.19381	0.23978	0.31289	0.18487	0.65778	0.20984	0.42757	0.0098766	0.020262	0.16871	0.34501	0.43563	0.96928	0.88174	0.92874	0.89505	0.59951	0.4632	0.066063	0.011053	0.065656	0.65309	0.91049	0.51384	0.80667	0.75587	0.78476	0.84993	0.6338	0.94689	0.23891	0.83066	0.26937	0.018938	0.93286	0.61588	0.0054713	0.10834	0.20506	0.85006	0.12703	0.63848	0.088915	0.71554	0.88505	0.90381
L-Proline	0.7651	0.37295	0.86771	0.91729	0.89755	0.65046	0.34232	0.34629	0.8943	0.32466	0.76803	0.69131	0.0057727	0.0028989	0.15721	0.12536	0.00069966	0.0022427	0.46439	0.014775	0.013807	0.23086	3.6614e-05	1.175e-05	0.71438	0.91478	0.22519	0.14507	0.075453	0.081162	0.23554	0.67293	0.41375	0.64205	0.20533	0.49982	0.81116	0.99845	0.85678	0.62229	0.98499	0.8214	0.63219	0.64767	0.80016	0.74701	0.50846	0.014077	0.0063454
L-Histidine	0.82033	0.41076	0.072151	0.051511	0.089317	0.1629	0.33483	0.66146	0.15447	0.62318	0.022322	0.12402	0.0069089	0.0030305	0.045898	0.17415	0.018148	0.21991	0.28851	0.39132	0.12853	0.44141	1.2621e-05	0.0016006	0.46402	0.45465	0.76283	0.67063	0.40241	0.5442	0.66	0.91412	0.48303	0.57653	0.6864	0.69553	0.40743	0.86728	0.55674	0.60737	0.78428	0.74396	0.99611	0.52856	0.81589	0.97344	0.83378	0.033199	0.024521
L-Methionine	0.40807	0.68549	0.15157	0.15272	0.36894	0.48428	0.57952	0.86437	0.31226	0.81395	0.041142	0.14934	0.0056793	0.01509	0.073826	0.19981	0.061877	0.13774	0.70366	0.7526	0.19069	0.043061	6.5824e-05	0.0021041	0.84453	0.72321	0.66082	0.21616	0.14218	0.36817	0.36794	0.65473	0.59117	0.71608	0.81698	0.80842	0.13879	0.83184	0.83929	0.089856	0.28592	0.25614	0.93454	0.24323	0.90014	0.51399	0.3581	0.17151	0.15822
Dihydrouracil	0.20838	0.037852	0.98061	0.7164	0.94419	0.45221	0.62294	0.29764	0.33339	0.38845	0.84274	0.70079	0.5434	0.65465	0.12912	0.21271	0.18973	0.53832	0.024321	0.55485	0.17893	0.18957	0.11152	0.16722	0.94574	0.98802	0.36687	0.51399	0.34587	0.41658	0.74837	0.63857	0.61594	0.54232	0.80496	0.89993	0.98406	0.47674	0.062406	0.48954	0.43032	0.4299	0.11198	0.92516	0.15659	0.91295	0.26198	0.1892	0.13107
L-Tryptophan	0.10921	0.012798	0.87716	0.83527	0.67105	0.77422	0.88787	0.44504	0.89807	0.43714	0.45001	0.92041	0.085067	0.053168	0.37381	0.46641	0.026159	0.1159	0.13115	0.0072973	0.0033325	0.30174	0.00094347	0.0016187	0.38681	0.26377	0.87781	0.88075	0.80475	0.67129	0.43158	0.8284	0.4765	0.6189	0.070443	0.29943	0.79322	0.825	0.58181	0.60877	0.50989	0.49211	0.50363	0.78293	0.78124	0.76711	0.8215	0.071809	0.039914
Hydroxyphenyllacti	0.48179	0.17137	0.85586	0.65593	0.20717	0.38839	0.35638	0.81381	0.68968	0.57738	0.51034	0.5475	0.26431	0.18755	0.20396	0.48128	0.097232	0.21905	0.29028	0.087397	0.011698	0.35396	0.0019864	0.0022775	0.1545	0.12541	0.59052	0.54112	0.88108	0.74084	0.45789	0.31881	0.30703	0.39058	0.028077	0.42695	0.24272	0.73093	0.83937	0.83795	0.47196	0.91872	0.71579	0.35105	0.51731	0.27923	0.92679	0.46136	0.41777
Isobutyryl-L-carni	0.059219	0.017456	0.19064	0.26748	0.84387	0.74874	0.54483	0.23447	0.59562	0.26531	0.71591	0.75676	0.59995	0.26775	0.89456	0.96549	0.76424	0.88726	0.29685	0.18945	0.082507	0.7271	0.71957	0.17339	0.20582	0.2042	0.12589	0.25701	0.23293	0.26139	0.46412	0.89883	0.60269	0.92354	0.12803	0.44682	0.94271	0.1535	0.43672	0.8676	0.86972	0.73662	0.82129	0.79315	0.97529	0.71345	0.83694	0.34651	0.42403
Isovalerylcarnitin	0.37864	0.22852	0.14271	0.56945	0.63685	0.79579	0.5983	0.26126	0.79152	0.44665	0.84776	0.61384	0.53135	0.3003	0.63858	0.80941	0.89917	0.86647	0.67984	0.65154	0.33791	0.83962	0.73595	0.43239	0.27079	0.3108	0.16162	0.26025	0.26405	0.18196	0.42655	0.95779	0.74227	0.44367	0.48683	0.24567	0.90255	0.071979	0.28626	0.57529	0.48956	0.78894	0.74978	0.74024	0.91307	0.96546	0.77411	0.25286	0.22803
Valerylcarnitine	0.58786	0.41071	0.16971	0.92981	0.60482	0.61093	0.35562	0.31555	0.8926	0.71907	0.99842	0.45008	0.46992	0.20111	0.95562	0.8115	0.9275	0.84384	0.77806	0.78961	0.41218	0.70658	0.55975	0.6165	0.34665	0.40885	0.15605	0.29277	0.3533	0.20661	0.2685	0.6609	0.48959	0.37833	0.5751	0.12781	0.83909	0.073857	0.23127	0.47899	0.57277	0.81121	0.76468	0.50762	0.79619	0.78126	0.96761	0.31664	0.27652
D-Glyceraldehyde 3	0.77486	0.73711	0.54428	0.72407	0.62989	0.6417	0.27055	0.88322	0.93833	0.97634	0.24499	0.48537	0.97454	0.37212	0.35484	0.68233	0.81397	0.67023	0.38009	0.33862	0.83427	0.32364	0.73506	0.6915	0.13971	0.10412	0.43514	0.13921	0.31094	0.35521	0.67065	0.5448	0.24201	0.24799	0.019754	0.19514	0.89113	0.25998	0.5929	0.64956	0.88186	0.3536	0.54968	0.051346	0.77079	0.57715	0.78268	0.67543	0.86006
Propionylcarnitine	0.0063884	0.0048521	0.19832	0.13593	0.92638	0.45107	0.74235	0.47281	0.35611	0.21719	0.89993	0.83072	0.65688	0.37928	0.87104	0.97942	0.69355	0.83037	0.17125	0.13433	0.37914	0.61931	0.70502	0.50948	0.3917	0.28693	0.54884	0.28596	0.34754	0.68844	0.4049	0.37938	0.92485	0.78305	0.65576	0.66382	0.90961	0.17857	0.70846	0.72931	0.60088	0.37197	0.59581	0.91545	0.35411	0.8839	0.99466	0.89901	0.88826
L-Aspartic acid	0.15232	0.24151	0.23528	0.32535	0.60278	0.32422	0.69945	0.72488	0.84021	0.97412	0.65093	0.51906	0.84479	0.57715	0.17535	0.34604	0.881	0.39235	0.7623	0.15769	0.65329	0.51049	0.41921	0.97615	0.2398	0.15691	0.53781	0.22982	0.24111	0.4226	0.79282	0.95197	0.45503	0.3962	0.53128	0.16326	0.27598	0.45554	0.5122	0.32212	0.12776	0.60147	0.90026	0.18046	0.93859	0.27043	0.55989	0.9724	0.94749
Serylisoleucine	0.60954	0.87788	0.037834	0.61566	0.33661	0.90694	0.78373	0.084348	0.15748	0.22084	0.13308	0.18114	0.47171	0.02684	0.18551	0.1657	0.050831	0.03245	0.18959	0.17728	0.33023	0.99374	0.53411	0.99745	0.53535	0.73242	0.62279	0.7176	0.93634	0.6015	0.13414	0.53932	0.51539	0.70581	0.2634	0.25486	0.023768	0.27339	0.95002	0.21034	0.042923	0.072675	0.31317	0.08535	0.065763	0.30913	0.35136	0.79806	0.93183
Serylvaline	0.97791	0.68089	0.10636	0.62768	0.50164	0.61341	0.90589	0.37163	0.25246	0.55439	0.15575	0.28083	0.90932	0.29459	0.85307	0.81753	0.47072	0.32565	0.60839	0.50193	0.70168	0.39484	0.10148	0.23316	0.68108	0.51011	0.19493	0.42681	0.25444	0.56408	0.31627	0.7663	0.81188	0.66992	0.32291	0.3577	0.055862	0.38795	0.89195	0.29881	0.042781	0.090735	0.39488	0.047017	0.11039	0.36689	0.73265	0.63831	0.49152
Phenylalanyl-Serin	0.23715	0.4191	0.001075	0.022854	0.016565	0.59151	0.62512	0.018331	0.066001	0.15359	0.0030135	0.14732	0.52953	0.90478	0.93686	0.9841	0.60817	0.086434	0.2029	0.068267	0.033716	0.46377	0.24772	0.6895	0.84964	0.73018	0.069618	0.68729	0.19494	0.48477	0.85214	0.96568	0.32971	0.30241	0.15112	0.8235	0.087598	0.48756	0.4905	0.34054	0.23368	0.060445	0.29751	0.53205	0.63054	0.3957	0.78609	0.072	0.10834
Phenylalanyl-Valin	0.63859	0.88989	0.022188	0.083443	0.14171	0.85354	0.41799	0.21241	0.24654	0.4014	0.18141	0.36834	0.83278	0.63765	0.64022	0.73451	0.46305	0.12202	0.21379	0.25475	0.29185	0.7207	0.42378	0.51927	0.98985	0.836	0.11986	0.71599	0.2883	0.70438	0.3048	0.89728	0.56637	0.4198	0.88353	0.90535	0.066496	0.67168	0.41883	0.34569	0.13922	0.31615	0.81473	0.62635	0.53147	0.89923	0.61531	0.36058	0.33255
Threoninyl-Leucine	0.90847	0.99588	0.018178	0.092009	0.10079	0.72314	0.71159	0.12475	0.15666	0.40048	0.044679	0.30677	0.57903	0.72381	0.46768	0.61386	0.7134	0.12642	0.80831	0.3329	0.36904	0.67302	0.061438	0.32054	0.52573	0.40253	0.095844	0.41213	0.13667	0.34814	0.57337	0.51766	0.91094	0.93298	0.76678	0.7932	0.1693	0.94853	0.72891	0.68295	0.23061	0.25645	0.72432	0.25728	0.67106	0.92936	0.61959	0.1293	0.1253
Cysteinylglycine	0.62537	0.40022	0.81348	0.15347	0.29836	0.024477	0.038462	0.74801	0.13947	0.146	0.87845	0.88151	0.22627	0.13351	0.03205	0.083496	0.12029	0.4304	0.13654	0.38056	0.14876	0.86252	0.078859	0.86276	0.31221	0.29897	0.90374	0.96681	0.96415	0.92087	0.49778	0.017701	0.52665	0.3662	0.68901	0.028015	0.064114	0.12065	0.085727	0.16913	0.178	0.5848	0.85829	0.49359	0.6612	0.49276	0.30414	0.13112	0.14164
Succinic acid	0.98197	0.87706	0.93742	0.45489	0.30172	0.54228	0.18263	0.59075	0.80683	0.91251	0.43922	0.66114	0.074796	0.009791	0.0098021	0.021801	0.023144	0.039694	0.02756	0.098459	0.015368	0.37742	0.0042695	0.057794	0.51355	0.38318	0.94945	0.67281	0.80798	0.75866	0.827	0.12884	0.81607	0.46777	0.71284	0.041916	0.013611	0.16217	0.32518	0.070196	0.26457	0.34301	0.50002	0.49848	0.55178	0.73946	0.14605	0.20344	0.20776
Serylleucine	0.71187	0.69054	0.99567	0.64717	0.4999	0.97753	0.8964	0.36662	0.93987	0.76425	0.66091	0.65217	0.091104	0.25213	0.43425	0.68953	0.09554	0.042373	0.33626	0.14682	0.06827	0.55992	0.017132	0.070699	0.79184	0.82121	0.78587	0.51213	0.88422	0.67459	0.24527	0.8226	0.4469	0.31608	0.48527	0.37311	0.21693	0.33966	0.69999	0.27368	0.69639	0.84669	0.64751	0.82615	0.40899	0.97849	0.92733	0.47311	0.3698
Urocanic acid	0.65354	0.89554	0.97257	0.88451	0.78611	0.69536	0.10687	0.71613	0.92767	0.78292	0.23394	0.34669	0.52116	0.17325	0.21821	0.2124	0.19536	0.16805	0.13858	0.14375	0.037315	0.45888	0.0217	0.33145	0.4086	0.36218	0.66274	0.62742	0.72861	0.72986	0.1795	0.86879	0.58203	0.53065	0.19663	0.431	0.6123	0.070327	0.014998	0.18526	0.81744	0.35429	0.8259	0.81425	0.35876	0.9704	0.51879	0.21551	0.18179
Isoleucyl-Alanine	0.57596	0.47888	0.35433	0.28106	0.55419	0.43529	0.085429	0.94268	0.4349	0.37274	0.79515	0.87521	0.17612	0.36853	0.40466	0.6076	0.5383	0.79168	0.60908	0.65958	0.22655	0.15554	0.017401	0.50918	0.59301	0.7934	0.86684	0.49349	0.67568	0.87049	0.059199	0.66021	0.86013	0.29965	0.53784	0.50275	0.95889	0.028755	0.087608	0.67654	0.92636	0.78532	0.80112	0.98733	0.083035	0.9951	0.5808	0.5035	0.47116
1-Methylguanine	0.80226	0.71595	0.82133	0.35943	0.75503	0.35677	0.04122	0.56484	0.27782	0.37359	0.89149	0.89886	0.12412	0.10852	0.18178	0.27545	0.27414	0.47659	0.34354	0.36302	0.054136	0.33934	0.0074436	0.23479	0.39827	0.50236	0.79225	0.65851	0.87902	0.91809	0.18553	0.62313	0.82306	0.3277	0.1599	0.3428	0.51611	0.20113	0.21802	0.67222	0.94831	0.91013	0.54528	0.97757	0.12416	0.87219	0.7089	0.56099	0.43989
N-Acetyl-L-methion	0.15728	0.097681	0.28407	0.1688	0.99064	0.78357	0.8612	0.55191	0.39553	0.38016	0.69225	0.83817	0.95818	0.24138	0.4762	0.68568	0.28984	0.14038	0.84114	0.91508	0.88628	0.40916	0.72332	0.80639	0.89607	0.98846	0.3774	0.45171	0.53304	0.41168	0.069211	0.40182	0.34815	0.56044	0.89029	0.74673	0.87923	0.44252	0.22472	0.5809	0.63691	0.28533	0.71667	0.55941	0.59297	0.81268	0.27864	0.32946	0.34509
thymine	0.57469	0.69808	0.84796	0.7767	0.74266	0.17814	0.88371	0.74626	0.77601	0.77434	0.68279	0.71976	0.56568	0.74425	0.12146	0.28168	0.51446	0.66769	0.1152	0.71073	0.59929	0.89953	0.66441	0.40093	0.29423	0.29583	0.526	0.34442	0.51902	0.35412	0.20346	0.26568	0.46646	0.031577	0.80419	0.88482	0.41848	0.53387	0.4169	0.46937	0.56048	0.050355	0.15408	0.74916	0.87825	0.86819	0.38135	0.72636	0.67037
L-Alanine	0.23821	0.43725	0.28416	0.047684	0.17789	2.6022e-06	0.005382	0.27002	0.066739	0.10268	0.14483	0.051959	0.64155	0.35427	0.022311	0.12942	0.50692	0.82489	0.3677	0.455	0.3878	0.72897	0.15144	0.5824	0.082942	0.13414	0.20703	0.38006	0.45513	0.22243	0.8313	0.045988	0.41665	0.11193	0.46269	0.77699	0.79669	0.24892	0.57069	0.39661	0.81059	0.86356	0.82778	0.45384	0.38577	0.37885	0.71171	0.82115	0.84947
Inosinic acid	0.9916	0.43431	0.8645	0.79669	0.22292	0.0074688	0.016838	0.96686	0.34702	0.49761	0.6702	0.20081	0.55182	0.27439	0.044733	0.21098	0.19815	0.22855	0.041964	0.2822	0.023811	0.97228	0.10523	0.31884	0.00042513	0.0003513	0.00242	0.010781	0.023772	0.022609	0.39124	0.0062345	0.045011	0.12448	0.022401	0.19923	0.73762	0.91627	0.47807	0.76889	0.86704	0.83316	0.61463	0.66944	0.59206	0.27443	0.63825	0.75041	0.81111
Sarcosine	0.70249	0.33248	0.55903	0.34096	0.36149	0.01513	0.20565	0.21112	0.49477	0.6582	0.99703	0.50332	0.45293	0.95542	0.097301	0.10031	0.86404	0.96148	0.95955	0.70791	0.96151	0.24543	0.78398	0.74391	0.53733	0.48355	0.44958	0.37253	0.63257	0.47463	0.53762	0.0019464	0.29271	0.86851	0.34687	0.14031	0.35646	0.57101	0.20374	0.53942	0.87502	0.67252	0.5626	0.3831	0.46305	0.99089	0.72213	0.78359	0.77789
N-a-Acetyl-L-argin	0.57271	0.46404	0.82196	0.45334	0.38756	0.10574	0.12163	0.48854	0.89314	0.731	0.7876	0.96138	0.45381	0.91663	0.80929	0.6562	0.56956	0.45666	0.40722	0.17563	0.17862	0.23495	0.99467	0.81036	0.00023428	5.5865e-05	0.10516	0.0070108	0.025176	0.070291	0.98674	0.13333	0.2433	0.69211	0.14696	0.26413	0.82847	0.82505	0.093545	0.3018	0.49806	0.49144	0.95977	0.96493	0.73566	0.97069	0.47425	0.79877	0.8768
L-Kynurenine	0.53427	0.78881	0.82333	0.25762	0.47974	0.034038	0.22447	0.97687	0.54394	0.64187	0.78492	0.85746	0.86735	0.23697	0.49071	0.47208	0.57213	0.6962	0.79605	0.54019	0.76132	0.11943	0.82588	0.49483	0.12301	0.11352	0.79036	0.15607	0.52866	0.41002	0.47807	0.95717	0.89249	0.37304	0.93605	0.68067	0.86329	0.87176	0.222	0.61929	0.64838	0.21596	0.39193	0.59171	0.8029	0.28754	0.22639	0.47434	0.60078
[truncated: 135 more columns]
