# Supplementary material for: Exploration of the metabolomic mechanisms of postmenopausal hypertension induced by low estrogen state
Source: eLife. 2025 Jan 16;13:RP101701. doi: 10.7554/eLife.101701 (PMC11737871; doi:10.7554/eLife.101701)
Supplement: Supplementary file 7. [file elife-101701-supp7.csv]

	(S)-2-Azetidinecar	L-Glutamic acid	L-gamma-glutamyl-L	1-Methyladenosine	L-gamma-glutamyl-L	Creatine	Glutathione	L-gamma-glutamyl-L	Oxidized glutathio	Pyroglutamic acid	L-Glutamine	Taurine	2-Ethylhydracrylic	Glycerol 3-phospha	1-Methylguanosine	Adenosine	NAD	ADP	Glycerophosphochol	Creatinine	Phosphocreatine	L-Carnitine	Tiglylcarnitine	Homocysteine	Adenosine 3'-monop	Adenosine monophos	Adenylsuccinic aci	8-Oxo-dGMP	Guanosine monophos	Cytidine monophosp	Methionyl-Phenylal	4-Hydroxyproline	Acetylcholine	4-Hydroxybutyric a	L-Lactic acid	2-Hydroxybutyric a	Fructose 1,6-bisph	3-Hydroxyisovalery	Isocitric acid	L-Threonic Acid	Allantoin	Citrulline	Ornithine	Urea	Betaine	2-Hydroxy-2-methyl	L-Acetylcarnitine	cis-Aconitic acid	Citric acid
(S)-2-Azetidinecar	1	0.88333	0.4919	0.52421	0.4983	0.24733	0.228	0.50756	0.61561	0.64202	0.38577	0.44143	-0.13671	-0.075239	0.19444	0.25293	0.31976	0.27235	0.61084	0.64139	0.56094	0.41293	0.17601	0.36286	0.17937	0.11134	0.097803	0.13595	0.08614	0.28876	0.1686	0.15202	-0.092203	-0.16637	-0.16191	-0.10798	0.17229	0.22026	0.33314	0.47633	0.41225	0.55093	0.43926	-0.044613	0.11418	-0.068683	0.34448	0.21916	0.28996
L-Glutamic acid	0.88333	1	0.31609	0.52619	0.36406	0.17747	0.20196	0.45158	0.52995	0.55963	0.19774	0.26586	0.033649	-0.0013454	0.25804	0.27077	0.36665	0.26152	0.64552	0.57445	0.52832	0.47431	0.34348	0.43327	0.049287	0.0042213	0.0090774	0.045079	0.045851	0.22394	0.29838	0.13289	-0.10864	-0.22486	-0.151	-0.16775	0.018044	0.13161	0.24442	0.33952	0.40019	0.48265	0.54304	-0.086119	0.13011	-0.091988	0.21882	0.23014	0.30606
L-gamma-glutamyl-L	0.4919	0.31609	1	0.50954	0.57124	0.32754	0.38465	0.76961	0.49667	0.54452	0.5216	0.48447	0.021958	0.0075462	-0.018365	0.091625	0.31652	0.44912	0.42076	0.53657	0.55241	0.21087	-0.11862	0.12999	0.203	0.12414	0.063242	0.18738	0.066257	0.15502	0.31445	0.034949	-0.044244	0.082541	-0.078822	0.15981	0.43217	0.16312	0.18479	0.38236	0.34683	0.26866	0.016829	-0.017983	0.017916	0.055215	0.23799	0.055893	0.061602
1-Methyladenosine	0.52421	0.52619	0.50954	1	0.62196	0.51823	0.43217	0.42251	0.58413	0.53971	0.5278	0.50547	-0.20307	-0.26023	-0.21774	-0.080082	0.018339	0.2981	0.21323	0.48237	0.38567	0.31599	0.0013271	0.06326	0.046367	0.005019	-0.079852	0.029063	-0.048426	0.093347	0.25125	0.18423	0.026144	-0.071601	-0.23601	-0.32195	-0.078546	-0.019586	0.070307	0.19554	0.18849	0.19083	0.12853	-0.20701	-0.19756	-0.17075	0.020956	-0.12402	-0.076062
L-gamma-glutamyl-L	0.4983	0.36406	0.57124	0.62196	1	0.38698	0.55323	0.70265	0.59856	0.54808	0.49114	0.57371	-0.10719	-0.19872	-0.13153	0.058282	0.15186	0.34596	0.064459	0.39382	0.36459	0.31959	-0.015262	0.13102	0.42499	0.39122	0.20975	0.36475	0.28259	0.37633	0.18964	0.49358	0.1504	0.12575	-0.12455	-0.38728	0.020928	0.092609	0.18076	0.15633	0.21398	0.26639	0.092291	-0.10625	-0.1671	-0.051341	0.17048	0.085698	0.1731
Creatine	0.24733	0.17747	0.32754	0.51823	0.38698	1	0.63049	0.462	0.55867	0.54563	0.52576	0.64262	0.1872	0.078468	-0.25765	-0.099702	0.18808	0.3597	0.03437	0.39806	0.091041	0.26291	0.090914	0.37409	0.51025	0.45461	0.4689	0.51133	0.41931	0.52997	0.048519	0.53889	0.40256	0.28608	0.19061	-0.040942	0.11891	0.09657	0.092661	0.32749	0.11027	0.12579	0.069516	0.087454	0.1214	0.23018	0.24391	0.17684	0.18389
Glutathione	0.228	0.20196	0.38465	0.43217	0.55323	0.63049	1	0.43904	0.54029	0.58221	0.30717	0.50981	0.26972	-0.020662	-0.2574	-0.10568	0.26081	0.39152	0.083905	0.33242	0.1623	0.24187	0.096327	0.27838	0.5419	0.47136	0.42538	0.48195	0.41678	0.52279	0.24692	0.39601	0.40308	0.25338	0.24333	-0.17198	0.18145	0.057978	0.040908	0.25857	0.23954	0.11906	0.025938	-0.034259	0.11674	0.23378	0.097376	0.30136	0.31979
L-gamma-glutamyl-L	0.50756	0.45158	0.76961	0.42251	0.70265	0.462	0.43904	1	0.67803	0.6981	0.56769	0.66791	0.38022	0.25075	0.18511	0.348	0.56856	0.53946	0.41301	0.58314	0.55327	0.40671	0.26346	0.46651	0.43902	0.37987	0.35325	0.47641	0.44101	0.5052	0.43114	0.3888	0.20992	0.30432	0.069275	0.11894	0.32635	0.29826	0.30736	0.46698	0.43575	0.40606	0.25883	0.19618	0.18579	0.28916	0.4334	0.37036	0.41122
Oxidized glutathio	0.61561	0.52995	0.49667	0.58413	0.59856	0.55867	0.54029	0.67803	1	0.93216	0.74997	0.81218	0.096279	0.01258	0.057423	0.24526	0.3981	0.46721	0.40168	0.48535	0.3363	0.41729	0.10712	0.2924	0.39769	0.32243	0.36162	0.37059	0.3557	0.50313	0.34316	0.46778	0.297	0.30597	0.18257	-0.097143	0.15227	0.43365	0.35837	0.56964	0.40722	0.55151	0.43905	0.20663	0.34983	0.27376	0.40442	0.30928	0.33064
Pyroglutamic acid	0.64202	0.55963	0.54452	0.53971	0.54808	0.54563	0.58221	0.6981	0.93216	1	0.66367	0.73294	0.19977	0.17322	0.17688	0.35943	0.52472	0.57722	0.44383	0.54172	0.45561	0.48697	0.26638	0.48055	0.45621	0.37167	0.40251	0.46824	0.44816	0.56516	0.45372	0.43539	0.37484	0.29848	0.10769	-0.10512	0.1345	0.39963	0.26406	0.51509	0.30209	0.44625	0.31244	0.07139	0.32212	0.21565	0.40878	0.35359	0.37651
L-Glutamine	0.38577	0.19774	0.5216	0.5278	0.49114	0.52576	0.30717	0.56769	0.74997	0.66367	1	0.84593	0.025338	0.064202	-0.0073715	0.17599	0.30965	0.46409	0.29973	0.53916	0.37236	0.29151	-0.074159	0.12269	0.2326	0.1584	0.20671	0.25953	0.17723	0.31449	0.0029316	0.22778	0.039162	0.19935	-0.11092	0.17604	0.37963	0.43986	0.30143	0.66302	0.36823	0.63612	0.39516	0.33956	0.062627	0.26723	0.30252	0.10065	0.12249
Taurine	0.44143	0.26586	0.48447	0.50547	0.57371	0.64262	0.50981	0.66791	0.81218	0.73294	0.84593	1	0.24038	0.17703	-0.0040137	0.22784	0.45179	0.46263	0.24828	0.58909	0.30357	0.34854	0.11217	0.24838	0.4345	0.34449	0.49354	0.44172	0.44072	0.58628	0.23886	0.43121	0.2313	0.44163	0.17965	0.15951	0.33499	0.52681	0.47883	0.72147	0.56152	0.60499	0.39127	0.41163	0.20785	0.50471	0.53667	0.47534	0.48404
2-Ethylhydracrylic	-0.13671	0.033649	0.021958	-0.20307	-0.10719	0.1872	0.26972	0.38022	0.096279	0.19977	0.025338	0.24038	1	0.72667	0.34897	0.38576	0.68243	0.38506	0.28268	0.30615	0.25277	0.31976	0.66037	0.57681	0.30203	0.28338	0.38693	0.482	0.53502	0.49686	0.37473	0.12573	0.37204	0.34166	0.37368	0.44883	0.31116	0.29497	0.15928	0.29604	0.37173	0.097734	0.11189	0.39648	0.31514	0.60237	0.41183	0.63609	0.61765
Glycerol 3-phospha	-0.075239	-0.0013454	0.0075462	-0.26023	-0.19872	0.078468	-0.020662	0.25075	0.01258	0.17322	0.064202	0.17703	0.72667	1	0.52717	0.56366	0.75996	0.56999	0.25757	0.35318	0.26678	0.11122	0.50683	0.55705	0.18852	0.13444	0.30504	0.36259	0.40075	0.41776	0.30571	0.16967	0.37446	0.3144	0.24014	0.49169	0.34686	0.16748	0.13951	0.26782	0.25277	0.19883	0.10421	0.37129	0.39414	0.48653	0.34203	0.55584	0.52048
1-Methylguanosine	0.19444	0.25804	-0.018365	-0.21774	-0.13153	-0.25765	-0.2574	0.18511	0.057423	0.17688	-0.0073715	-0.0040137	0.34897	0.52717	1	0.93327	0.64166	0.35462	0.57842	0.14129	0.204	0.28711	0.50645	0.38648	0.25713	0.25232	0.20925	0.32158	0.37688	0.38066	0.39504	-0.24311	0.12263	-0.095264	0.14233	0.20888	0.25169	0.33455	0.028928	0.31575	0.20653	0.2177	0.29944	0.086367	0.37279	0.174	0.3501	0.41129	0.41145
Adenosine	0.25293	0.27077	0.091625	-0.080082	0.058282	-0.099702	-0.10568	0.348	0.24526	0.35943	0.17599	0.22784	0.38576	0.56366	0.93327	1	0.68449	0.4048	0.49987	0.1731	0.17317	0.31088	0.45061	0.37067	0.40235	0.38279	0.39048	0.44801	0.53263	0.52917	0.51789	-0.07459	0.24366	0.1888	0.19977	0.20977	0.28775	0.33064	0.11709	0.39247	0.28555	0.24885	0.26748	0.20708	0.42646	0.35238	0.47555	0.51658	0.52335
NAD	0.31976	0.36665	0.31652	0.018339	0.15186	0.18808	0.26081	0.56856	0.3981	0.52472	0.30965	0.45179	0.68243	0.75996	0.64166	0.68449	1	0.80132	0.6286	0.66412	0.54285	0.34078	0.60837	0.70547	0.35197	0.25398	0.46255	0.52627	0.55202	0.65781	0.44783	0.153	0.30801	0.20247	0.18477	0.39494	0.42636	0.41565	0.37419	0.60895	0.51954	0.4518	0.31603	0.29227	0.46288	0.48127	0.48433	0.75682	0.76349
ADP	0.27235	0.26152	0.44912	0.2981	0.34596	0.3597	0.39152	0.53946	0.46721	0.57722	0.46409	0.46263	0.38506	0.56999	0.35462	0.4048	0.80132	1	0.5064	0.71774	0.66595	0.34161	0.45688	0.64448	0.24103	0.13468	0.26646	0.43218	0.34379	0.47896	0.22994	0.20481	0.26328	0.032587	-0.048534	0.18742	0.31704	0.24257	0.21902	0.41668	0.22804	0.33093	0.14614	-0.031092	0.17913	0.11009	0.26772	0.43277	0.44588
Glycerophosphochol	0.61084	0.64552	0.42076	0.21323	0.064459	0.03437	0.083905	0.41301	0.40168	0.44383	0.29973	0.24828	0.28268	0.25757	0.57842	0.49987	0.6286	0.5064	1	0.60532	0.61598	0.39482	0.42038	0.4087	0.029777	-0.040631	0.03598	0.13717	0.072218	0.24215	0.17707	-0.21944	-0.067469	-0.33888	-0.0027562	0.25492	0.4869	0.40119	0.33089	0.61625	0.51902	0.55742	0.50348	0.012557	0.28493	0.10338	0.28964	0.38628	0.40951
Creatinine	0.64139	0.57445	0.53657	0.48237	0.39382	0.39806	0.33242	0.58314	0.48535	0.54172	0.53916	0.58909	0.30615	0.35318	0.14129	0.1731	0.66412	0.71774	0.60532	1	0.84933	0.38074	0.43017	0.63204	0.09287	-0.025882	0.12302	0.24014	0.15453	0.3695	0.10088	0.12107	-0.057991	-0.12108	-0.2343	0.29771	0.39169	0.28344	0.38596	0.62571	0.53111	0.59509	0.3714	0.14696	0.063928	0.11474	0.36806	0.40949	0.46015
Phosphocreatine	0.56094	0.52832	0.55241	0.38567	0.36459	0.091041	0.1623	0.55327	0.3363	0.45561	0.37236	0.30357	0.25277	0.26678	0.204	0.17317	0.54285	0.66595	0.61598	0.84933	1	0.48525	0.52941	0.61055	-0.073853	-0.15031	-0.12446	0.12715	0.0051151	0.125	0.068112	-0.059588	-0.14754	-0.3349	-0.41445	0.15255	0.27225	0.2518	0.24976	0.34985	0.28715	0.41028	0.22932	-0.13383	-0.15676	-0.21026	0.23767	0.17868	0.23917
L-Carnitine	0.41293	0.47431	0.21087	0.31599	0.31959	0.26291	0.24187	0.40671	0.41729	0.48697	0.29151	0.34854	0.31976	0.11122	0.28711	0.31088	0.34078	0.34161	0.39482	0.38074	0.48525	1	0.5245	0.4034	0.36376	0.37407	0.1766	0.46433	0.35787	0.39012	0.20739	0.10761	-0.07551	-0.2098	0.028517	-0.22118	-0.009723	0.62276	0.13598	0.10656	0.19682	0.24391	0.37166	-0.18364	-0.20143	-0.15727	0.54968	0.1805	0.21763
Tiglylcarnitine	0.17601	0.34348	-0.11862	0.0013271	-0.015262	0.090914	0.096327	0.26346	0.10712	0.26638	-0.074159	0.11217	0.66037	0.50683	0.50645	0.45061	0.60837	0.45688	0.42038	0.43017	0.52941	0.5245	1	0.79247	0.13297	0.12592	0.21438	0.37567	0.40672	0.40417	0.24103	0.052345	0.28954	-0.1186	-0.044488	0.044643	-0.033401	0.30678	0.13014	0.19011	0.10529	0.049802	0.12583	-0.11251	0.017744	0.037957	0.28213	0.50545	0.54435
Homocysteine	0.36286	0.43327	0.12999	0.06326	0.13102	0.37409	0.27838	0.46651	0.2924	0.48055	0.12269	0.24838	0.57681	0.55705	0.38648	0.37067	0.70547	0.64448	0.4087	0.63204	0.61055	0.4034	0.79247	1	0.26276	0.20575	0.27864	0.44386	0.43448	0.49838	0.23734	0.22384	0.30824	0.028251	-0.063316	0.15167	0.10492	0.12301	0.054626	0.31795	0.071545	0.14855	0.14661	-0.021638	0.19619	0.080927	0.32929	0.45979	0.50134
Adenosine 3'-monop	0.17937	0.049287	0.203	0.046367	0.42499	0.51025	0.5419	0.43902	0.39769	0.45621	0.2326	0.4345	0.30203	0.18852	0.25713	0.40235	0.35197	0.24103	0.029777	0.09287	-0.073853	0.36376	0.13297	0.26276	1	0.98432	0.80552	0.92366	0.8813	0.87824	0.24336	0.44903	0.49767	0.3388	0.50528	-0.072639	0.15796	0.28726	0.12261	0.18892	0.16216	0.093053	0.051725	0.16439	0.33852	0.36765	0.48545	0.42705	0.4325
Adenosine monophos	0.11134	0.0042213	0.12414	0.005019	0.39122	0.45461	0.47136	0.37987	0.32243	0.37167	0.1584	0.34449	0.28338	0.13444	0.25232	0.38279	0.25398	0.13468	-0.040631	-0.025882	-0.15031	0.37407	0.12592	0.20575	0.98432	1	0.75975	0.90021	0.86036	0.82194	0.20947	0.42166	0.48171	0.3067	0.49966	-0.12463	0.067844	0.25713	0.051818	0.078331	0.062312	0.0046084	0.0062693	0.11842	0.25921	0.31559	0.43514	0.34604	0.35114
Adenylsuccinic aci	0.097803	0.0090774	0.063242	-0.079852	0.20975	0.4689	0.42538	0.35325	0.36162	0.40251	0.20671	0.49354	0.38693	0.30504	0.20925	0.39048	0.46255	0.26646	0.03598	0.12302	-0.12446	0.1766	0.21438	0.27864	0.80552	0.75975	1	0.83812	0.91784	0.90106	0.18686	0.48244	0.5322	0.55258	0.5368	0.12536	0.10722	0.29389	0.49908	0.3334	0.24012	0.15219	0.057235	0.27623	0.44624	0.61241	0.49001	0.73933	0.72366
8-Oxo-dGMP	0.13595	0.045079	0.18738	0.029063	0.36475	0.51133	0.48195	0.47641	0.37059	0.46824	0.25953	0.44172	0.482	0.36259	0.32158	0.44801	0.52627	0.43218	0.13717	0.24014	0.12715	0.46433	0.37567	0.44386	0.92366	0.90021	0.83812	1	0.94238	0.92572	0.19123	0.46427	0.57274	0.29247	0.43372	-0.013617	0.14243	0.37775	0.28137	0.21836	0.1495	0.093974	0.0020207	0.11066	0.27915	0.37268	0.51977	0.54461	0.55437
Guanosine monophos	0.08614	0.045851	0.066257	-0.048426	0.28259	0.41931	0.41678	0.44101	0.3557	0.44816	0.17723	0.44072	0.53502	0.40075	0.37688	0.53263	0.55202	0.34379	0.072218	0.15453	0.0051151	0.35787	0.40672	0.43448	0.8813	0.86036	0.91784	0.94238	1	0.94636	0.33842	0.46873	0.58747	0.48075	0.50022	0.040154	0.038738	0.3306	0.33253	0.23367	0.17383	0.076101	0.032995	0.20626	0.39178	0.52373	0.54855	0.68939	0.68926
Cytidine monophosp	0.28876	0.22394	0.15502	0.093347	0.37633	0.52997	0.52279	0.5052	0.50313	0.56516	0.31449	0.58628	0.49686	0.41776	0.38066	0.52917	0.65781	0.47896	0.24215	0.3695	0.125	0.39012	0.40417	0.49838	0.87824	0.82194	0.90106	0.92572	0.94636	1	0.3035	0.51015	0.56408	0.38988	0.48165	0.058869	0.17604	0.39303	0.41711	0.42993	0.3544	0.29455	0.20433	0.254	0.45229	0.53993	0.57498	0.74744	0.75856
Methionyl-Phenylal	0.1686	0.29838	0.31445	0.25125	0.18964	0.048519	0.24692	0.43114	0.34316	0.45372	0.0029316	0.23886	0.37473	0.30571	0.39504	0.51789	0.44783	0.22994	0.17707	0.10088	0.068112	0.20739	0.24103	0.23734	0.24336	0.20947	0.18686	0.19123	0.33842	0.3035	1	0.06814	0.27398	0.4724	0.32684	-0.019411	-0.0035229	0.11533	-0.058558	0.14096	0.31061	-0.073564	0.032115	0.1129	0.41827	0.33381	0.38687	0.36055	0.33411
4-Hydroxyproline	0.15202	0.13289	0.034949	0.18423	0.49358	0.53889	0.39601	0.3888	0.46778	0.43539	0.22778	0.43121	0.12573	0.16967	-0.24311	-0.07459	0.153	0.20481	-0.21944	0.12107	-0.059588	0.10761	0.052345	0.22384	0.44903	0.42166	0.48244	0.46427	0.46873	0.51015	0.06814	1	0.5769	0.42903	0.23874	-0.39038	-0.28458	0.09866	0.31559	-0.036381	0.024825	0.17847	0.069323	0.080719	0.17744	0.21878	0.11719	0.27551	0.30953
Acetylcholine	-0.092203	-0.10864	-0.044244	0.026144	0.1504	0.40256	0.40308	0.20992	0.297	0.37484	0.039162	0.2313	0.37204	0.37446	0.12263	0.24366	0.30801	0.26328	-0.067469	-0.057991	-0.14754	-0.07551	0.28954	0.30824	0.49767	0.48171	0.5322	0.57274	0.58747	0.56408	0.27398	0.5769	1	0.45535	0.47422	-0.19488	-0.049681	0.024563	0.14342	0.087188	-0.060108	-0.16404	-0.29183	0.044263	0.42437	0.40047	0.042653	0.36717	0.3441
4-Hydroxybutyric a	-0.16637	-0.22486	0.082541	-0.071601	0.12575	0.28608	0.25338	0.30432	0.30597	0.29848	0.19935	0.44163	0.34166	0.3144	-0.095264	0.1888	0.20247	0.032587	-0.33888	-0.12108	-0.3349	-0.2098	-0.1186	0.028251	0.3388	0.3067	0.55258	0.29247	0.48075	0.38988	0.4724	0.42903	0.45535	1	0.47034	0.25148	0.055728	-0.038668	0.20053	0.17362	0.16394	-0.077498	-0.16849	0.52107	0.46193	0.74217	0.37075	0.45037	0.40318
L-Lactic acid	-0.16191	-0.151	-0.078822	-0.23601	-0.12455	0.19061	0.24333	0.069275	0.18257	0.10769	-0.11092	0.17965	0.37368	0.24014	0.14233	0.19977	0.18477	-0.048534	-0.0027562	-0.2343	-0.41445	0.028517	-0.044488	-0.063316	0.50528	0.49966	0.5368	0.43372	0.50022	0.48165	0.32684	0.23874	0.47422	0.47034	1	0.13262	0.19184	0.23114	0.2962	0.12715	0.31239	0.0095909	0.12699	0.3404	0.66199	0.61259	0.48385	0.47561	0.37132
2-Hydroxybutyric a	-0.10798	-0.16775	0.15981	-0.32195	-0.38728	-0.040942	-0.17198	0.11894	-0.097143	-0.10512	0.17604	0.15951	0.44883	0.49169	0.20888	0.20977	0.39494	0.18742	0.25492	0.29771	0.15255	-0.22118	0.044643	0.15167	-0.072639	-0.12463	0.12536	-0.013617	0.040154	0.058869	-0.019411	-0.39038	-0.19488	0.25148	0.13262	1	0.6519	0.048671	0.15174	0.50329	0.39701	0.24214	0.11617	0.67326	0.36174	0.5648	0.29767	0.34557	0.2885
Fructose 1,6-bisph	0.17229	0.018044	0.43217	-0.078546	0.020928	0.11891	0.18145	0.32635	0.15227	0.1345	0.37963	0.33499	0.31116	0.34686	0.25169	0.28775	0.42636	0.31704	0.4869	0.39169	0.27225	-0.009723	-0.033401	0.10492	0.15796	0.067844	0.10722	0.14243	0.038738	0.17604	-0.0035229	-0.28458	-0.049681	0.055728	0.19184	0.6519	1	0.21783	0.15418	0.67271	0.64544	0.44291	0.26685	0.53295	0.37946	0.439	0.34152	0.26435	0.25056
3-Hydroxyisovalery	0.22026	0.13161	0.16312	-0.019586	0.092609	0.09657	0.057978	0.29826	0.43365	0.39963	0.43986	0.52681	0.29497	0.16748	0.33455	0.33064	0.41565	0.24257	0.40119	0.28344	0.2518	0.62276	0.30678	0.12301	0.28726	0.25713	0.29389	0.37775	0.3306	0.39303	0.11533	0.09866	0.024563	-0.038668	0.23114	0.048671	0.21783	1	0.45679	0.49196	0.47186	0.52409	0.45985	0.20598	0.093779	0.223	0.54379	0.37201	0.3551
Isocitric acid	0.33314	0.24442	0.18479	0.070307	0.18076	0.092661	0.040908	0.30736	0.35837	0.26406	0.30143	0.47883	0.15928	0.13951	0.028928	0.11709	0.37419	0.21902	0.33089	0.38596	0.24976	0.13598	0.13014	0.054626	0.12261	0.051818	0.49908	0.28137	0.33253	0.41711	-0.058558	0.31559	0.14342	0.20053	0.2962	0.15174	0.15418	0.45679	1	0.46702	0.54157	0.53794	0.32438	0.24283	0.26028	0.44048	0.42669	0.64252	0.63232
L-Threonic Acid	0.47633	0.33952	0.38236	0.19554	0.15633	0.32749	0.25857	0.46698	0.56964	0.51509	0.66302	0.72147	0.29604	0.26782	0.31575	0.39247	0.60895	0.41668	0.61625	0.62571	0.34985	0.10656	0.19011	0.31795	0.18892	0.078331	0.3334	0.21836	0.23367	0.42993	0.14096	-0.036381	0.087188	0.17362	0.12715	0.50329	0.67271	0.49196	0.46702	1	0.72293	0.71992	0.51401	0.53715	0.44106	0.57512	0.40907	0.54007	0.54192
Allantoin	0.41225	0.40019	0.34683	0.18849	0.21398	0.11027	0.23954	0.43575	0.40722	0.30209	0.36823	0.56152	0.37173	0.25277	0.20653	0.28555	0.51954	0.22804	0.51902	0.53111	0.28715	0.19682	0.10529	0.071545	0.16216	0.062312	0.24012	0.1495	0.17383	0.3544	0.31061	0.024825	-0.060108	0.16394	0.31239	0.39701	0.64544	0.47186	0.54157	0.72293	1	0.6833	0.58204	0.62752	0.4624	0.57977	0.52515	0.56322	0.57235
Citrulline	0.55093	0.48265	0.26866	0.19083	0.26639	0.12579	0.11906	0.40606	0.55151	0.44625	0.63612	0.60499	0.097734	0.19883	0.2177	0.24885	0.4518	0.33093	0.55742	0.59509	0.41028	0.24391	0.049802	0.14855	0.093053	0.0046084	0.15219	0.093974	0.076101	0.29455	-0.073564	0.17847	-0.16404	-0.077498	0.0095909	0.24214	0.44291	0.52409	0.53794	0.71992	0.6833	1	0.85098	0.44339	0.26624	0.30494	0.2887	0.35858	0.38644
Ornithine	0.43926	0.54304	0.016829	0.12853	0.092291	0.069516	0.025938	0.25883	0.43905	0.31244	0.39516	0.39127	0.11189	0.10421	0.29944	0.26748	0.31603	0.14614	0.50348	0.3714	0.22932	0.37166	0.12583	0.14661	0.051725	0.0062693	0.057235	0.0020207	0.032995	0.20433	0.032115	0.069323	-0.29183	-0.16849	0.12699	0.11617	0.26685	0.45985	0.32438	0.51401	0.58204	0.85098	1	0.35256	0.29079	0.17498	0.3082	0.26251	0.28115
Urea	-0.044613	-0.086119	-0.017983	-0.20701	-0.10625	0.087454	-0.034259	0.19618	0.20663	0.07139	0.33956	0.41163	0.39648	0.37129	0.086367	0.20708	0.29227	-0.031092	0.012557	0.14696	-0.13383	-0.18364	-0.11251	-0.021638	0.16439	0.11842	0.27623	0.11066	0.20626	0.254	0.1129	0.080719	0.044263	0.52107	0.3404	0.67326	0.53295	0.20598	0.24283	0.53715	0.62752	0.44339	0.35256	1	0.58043	0.76707	0.39071	0.35509	0.33483
Betaine	0.11418	0.13011	0.017916	-0.19756	-0.1671	0.1214	0.11674	0.18579	0.34983	0.32212	0.062627	0.20785	0.31514	0.39414	0.37279	0.42646	0.46288	0.17913	0.28493	0.063928	-0.15676	-0.20143	0.017744	0.19619	0.33852	0.25921	0.44624	0.27915	0.39178	0.45229	0.41827	0.17744	0.42437	0.46193	0.66199	0.36174	0.37946	0.093779	0.26028	0.44106	0.4624	0.26624	0.29079	0.58043	1	0.6339	0.39462	0.51206	0.4592
2-Hydroxy-2-methyl	-0.068683	-0.091988	0.055215	-0.17075	-0.051341	0.23018	0.23378	0.28916	0.27376	0.21565	0.26723	0.50471	0.60237	0.48653	0.174	0.35238	0.48127	0.11009	0.10338	0.11474	-0.21026	-0.15727	0.037957	0.080927	0.36765	0.31559	0.61241	0.37268	0.52373	0.53993	0.33381	0.21878	0.40047	0.74217	0.61259	0.5648	0.439	0.223	0.44048	0.57512	0.57977	0.30494	0.17498	0.76707	0.6339	1	0.44335	0.71023	0.65765
L-Acetylcarnitine	0.34448	0.21882	0.23799	0.020956	0.17048	0.24391	0.097376	0.4334	0.40442	0.40878	0.30252	0.53667	0.41183	0.34203	0.3501	0.47555	0.48433	0.26772	0.28964	0.36806	0.23767	0.54968	0.28213	0.32929	0.48545	0.43514	0.49001	0.51977	0.54855	0.57498	0.38687	0.11719	0.042653	0.37075	0.48385	0.29767	0.34152	0.54379	0.42669	0.40907	0.52515	0.2887	0.3082	0.39071	0.39462	0.44335	1	0.57833	0.55524
cis-Aconitic acid	0.21916	0.23014	0.055893	-0.12402	0.085698	0.17684	0.30136	0.37036	0.30928	0.35359	0.10065	0.47534	0.63609	0.55584	0.41129	0.51658	0.75682	0.43277	0.38628	0.40949	0.17868	0.1805	0.50545	0.45979	0.42705	0.34604	0.73933	0.54461	0.68939	0.74744	0.36055	0.27551	0.36717	0.45037	0.47561	0.34557	0.26435	0.37201	0.64252	0.54007	0.56322	0.35858	0.26251	0.35509	0.51206	0.71023	0.57833	1	0.98589
Citric acid	0.28996	0.30606	0.061602	-0.076062	0.1731	0.18389	0.31979	0.41122	0.33064	0.37651	0.12249	0.48404	0.61765	0.52048	0.41145	0.52335	0.76349	0.44588	0.40951	0.46015	0.23917	0.21763	0.54435	0.50134	0.4325	0.35114	0.72366	0.55437	0.68926	0.75856	0.33411	0.30953	0.3441	0.40318	0.37132	0.2885	0.25056	0.3551	0.63232	0.54192	0.57235	0.38644	0.28115	0.33483	0.4592	0.65765	0.55524	0.98589	1
O-decanoyl-L-carni	-0.032796	-0.11552	-0.023044	-0.13081	0.14437	0.032268	0.18694	0.2592	0.33802	0.33801	0.23701	0.51889	0.38447	0.34432	0.36178	0.51316	0.49538	0.2131	-0.044443	0.091064	-0.094438	0.04616	0.20982	0.18633	0.42284	0.37102	0.56161	0.41468	0.60073	0.57668	0.54599	0.18502	0.35876	0.64293	0.45419	0.19989	0.1235	0.42272	0.31889	0.44756	0.39427	0.21016	0.14589	0.47419	0.48836	0.65431	0.55074	0.65342	0.61668
Hydroxyhexanoycarn	0.19037	0.040641	-0.0056735	-0.20961	-0.069451	-0.11894	-0.081238	0.072192	0.081086	0.19568	-0.071423	0.17547	0.22416	0.44319	0.30542	0.34972	0.50415	0.30116	0.10286	0.32588	0.22588	-0.11183	0.31834	0.37594	0.16926	0.085572	0.42304	0.28547	0.41039	0.4203	0.27483	0.13178	0.30148	0.34279	0.20438	0.28013	0.041702	0.14663	0.46999	0.26654	0.22685	0.085348	-0.12329	0.22445	0.45612	0.35126	0.45916	0.63012	0.60608
Hydroxyvalerylcarn	0.2369	-0.0061493	0.15808	-0.16586	-0.029911	-0.00082778	-0.054835	0.14931	0.16407	0.27055	0.15899	0.29886	0.16702	0.42484	0.24531	0.31535	0.50204	0.33602	0.12401	0.41163	0.25894	-0.14926	0.14979	0.34608	0.20045	0.096727	0.39055	0.28796	0.35932	0.39963	0.20519	0.10494	0.23596	0.36953	0.11943	0.40461	0.22676	0.18564	0.41092	0.41441	0.2754	0.18552	-0.11122	0.35953	0.47019	0.39328	0.47893	0.51764	0.49743
C17-carnitine	-0.039448	-0.13129	-0.0072068	-0.56796	-0.15021	-0.32495	-0.27804	0.053371	-0.10761	-0.10335	-0.095532	-0.089378	0.19009	0.49011	0.36514	0.32557	0.35597	0.19118	0.14893	0.0065887	0.0029574	-0.11853	-0.10325	0.058796	0.15338	0.13346	0.20099	0.18315	0.20025	0.19961	-0.045511	0.085594	0.024669	0.16324	0.40446	0.37253	0.27359	0.097427	0.31356	0.050752	0.13938	0.26136	0.16568	0.28398	0.41452	0.32098	0.33684	0.343	0.28985
Deoxyadenosine	0.14748	-0.02828	0.19026	-0.2594	0.012727	0.025702	-0.25236	0.19989	0.14863	0.15503	0.26747	0.15154	0.038711	0.40029	0.28262	0.29591	0.34132	0.38183	0.27228	0.19069	0.18996	0.17767	-0.076794	0.12354	0.19858	0.15785	0.23075	0.30833	0.20711	0.24766	-0.18891	0.24202	0.032409	0.053937	0.20296	0.20073	0.27051	0.31582	0.40351	0.12814	0.080453	0.32725	0.16882	0.11821	0.24159	0.11503	0.44253	0.20493	0.18046
cortisol	-0.11975	-0.16447	-0.062716	-0.42177	-0.13529	-0.039332	-0.33331	0.070707	-0.095442	-0.10045	-0.0041525	-0.040369	0.19053	0.53263	0.22533	0.24027	0.27879	0.24947	0.015434	0.018959	-0.026101	0.0040414	-0.064846	0.11019	0.16138	0.15478	0.23981	0.25474	0.23636	0.21157	-0.14625	0.29359	0.042578	0.21439	0.28114	0.30096	0.11647	0.036444	0.25322	-0.11139	-0.022403	0.12403	0.071871	0.24059	0.27108	0.2244	0.35469	0.23605	0.20336
sn-1 LysoPC(18:2)	-0.26342	-0.30313	-0.041157	-0.5708	-0.2498	-0.55612	-0.38554	-0.12404	-0.41771	-0.29245	-0.28498	-0.40506	0.092446	0.32025	0.52901	0.36413	0.2537	0.26883	0.14531	-0.085617	0.17356	0.028305	0.17186	0.13523	-0.085778	-0.067805	-0.17438	-0.008409	-0.043407	-0.1258	-0.038231	-0.42601	-0.24068	-0.26398	-0.12161	0.23847	0.13955	0.079566	-0.23813	-0.17924	-0.2466	-0.15657	-0.14911	-0.19987	-0.09306	-0.23487	0.048192	0.0038141	-0.019446
Tyrosyl-Alanine	0.20209	0.15821	0.18432	-0.058066	0.14974	0.094629	-0.022029	0.16241	-0.18992	-0.1473	-0.13528	-0.12758	-0.0083512	0.021321	0.28813	0.15063	0.11535	0.036926	0.3024	0.10885	0.12879	0.25784	0.10434	0.083107	0.34923	0.35915	0.11	0.35336	0.16954	0.23532	-0.1826	0.047098	0.016213	-0.5039	0.059488	-0.19424	0.22234	0.21158	0.070874	0.0055793	0.12841	0.11227	0.11869	-0.24306	-0.098235	-0.2133	0.052195	-0.0045923	0.030708
D-Maltose	-0.20712	-0.28359	-0.13605	-0.38379	-0.12354	-0.069832	-0.37929	-0.093508	-0.30144	-0.34215	-0.086817	-0.22205	-0.010687	0.20637	0.043957	-0.00060851	-0.092761	0.030562	-0.082253	-0.11283	-0.010361	0.10929	-0.10277	-0.049222	0.071475	0.10423	-0.0012558	0.14232	0.014321	-0.035647	-0.47415	0.069264	-0.17586	-0.13788	0.10584	0.14958	0.1568	-0.034723	0.051847	-0.31111	-0.17127	-0.033994	0.007117	0.029326	-0.067978	-0.14558	0.24114	-0.11553	-0.12196
Tetradecanoylcarni	-0.17078	-0.23484	-0.015534	-0.097962	0.2255	0.018941	0.20294	0.14609	0.12156	0.15968	-0.048384	0.16384	0.027718	0.0023285	0.18916	0.28026	0.20308	0.12522	-0.30368	-0.1509	-0.23856	-0.21212	0.037217	0.13268	0.37078	0.35045	0.42824	0.30479	0.47426	0.38531	0.47506	0.1569	0.34612	0.49526	0.22499	-0.10226	-0.21749	-0.024815	-0.029268	0.053688	-0.1055	-0.24054	-0.24266	0.023059	0.27738	0.2446	0.13663	0.31686	0.29819
L-Hexanoylcarnitin	-0.29808	-0.40179	-0.14269	-0.17369	0.048143	0.025892	0.10693	0.064957	0.19553	0.13173	0.13882	0.37972	0.20013	0.032968	0.10778	0.23504	0.10928	-0.088301	-0.30922	-0.222	-0.35671	-0.10855	0.01846	-0.078908	0.31735	0.30841	0.43005	0.26562	0.44916	0.34863	0.40107	0.12687	0.32802	0.62396	0.45035	0.073182	-0.053441	0.33016	0.15722	0.23351	0.15278	-0.054141	-0.054915	0.36397	0.33607	0.52143	0.37425	0.3829	0.32953
O-dodecanoylcarnit	-0.21758	-0.30694	-0.17201	-0.25201	0.12827	-0.025491	0.12347	0.097547	0.23451	0.20171	0.10928	0.35183	0.1675	0.15509	0.2621	0.40053	0.24001	0.039952	-0.28155	-0.23345	-0.36945	-0.052928	0.015402	-0.013498	0.43127	0.41671	0.52206	0.36123	0.54302	0.46607	0.43409	0.25204	0.37023	0.6336	0.47663	-0.020995	-0.071081	0.331	0.16449	0.19216	0.12646	0.024059	0.027887	0.31878	0.39857	0.49809	0.38646	0.45301	0.41024
Butyrylcarnitine	-0.36359	-0.52322	-0.20146	-0.33996	0.060787	-0.021242	-0.018384	-0.012416	0.07025	-0.057963	0.030283	0.244	0.051726	-0.068736	-0.043957	0.05476	-0.050583	-0.14894	-0.41623	-0.34531	-0.43726	-0.15589	-0.13794	-0.1996	0.31649	0.3391	0.47507	0.29157	0.42784	0.30628	0.056722	0.231	0.26512	0.55312	0.5202	0.037236	-0.15286	0.2468	0.31875	0.023728	-0.037371	-0.11847	-0.14596	0.23473	0.20923	0.42052	0.34882	0.33414	0.27093
2-Hydroxycaproic a	-0.58107	-0.63868	-0.3396	-0.52848	-0.34584	-0.096977	-0.026067	-0.25912	-0.22771	-0.22694	-0.25715	-0.10576	0.23109	0.2319	-0.095137	-0.043182	-0.028117	-0.19884	-0.47598	-0.42594	-0.54787	-0.63614	-0.1604	-0.092506	0.071765	0.076833	0.25934	0.051518	0.21548	0.084806	0.1228	0.13453	0.48894	0.63738	0.45911	0.25363	-0.057732	-0.22939	-0.026965	-0.059335	-0.17255	-0.34728	-0.42388	0.33744	0.41884	0.54337	-0.04676	0.23126	0.14919
Tridecanoic acid	-0.63175	-0.73104	-0.36164	-0.54428	-0.30324	-0.21247	-0.062569	-0.32656	-0.29547	-0.28347	-0.29582	-0.12013	0.16602	0.10067	-0.045412	-0.0071975	-0.068957	-0.18004	-0.49387	-0.44843	-0.48503	-0.4411	-0.081702	-0.14817	0.10455	0.11758	0.28278	0.11059	0.26944	0.095156	0.10862	-0.012369	0.31322	0.52865	0.39485	0.17158	-0.14297	-0.074794	-0.0070559	-0.15541	-0.22645	-0.44176	-0.47966	0.15884	0.22712	0.3796	0.097413	0.25522	0.17827
5-Hydroxy-L-trypto	-0.46899	-0.55088	-0.038321	-0.35371	-0.0094185	0.19969	0.1309	0.060294	-0.14061	-0.029886	-0.00031825	-0.0088251	0.31439	0.28884	0.019151	0.11321	0.062061	0.18556	-0.26529	-0.25426	-0.15228	0.1388	0.11502	0.12985	0.32535	0.35131	0.26671	0.40905	0.335	0.1851	-0.070426	0.17823	0.29402	0.30722	0.098483	0.031543	0.097782	0.056351	-0.25205	-0.23987	-0.3524	-0.41765	-0.4542	-0.074992	-0.13359	0.070981	0.14259	0.03288	0.024866
Phenylalanyl-Tyros	-0.28333	-0.31823	-0.28853	-0.46802	-0.12436	0.1661	0.082127	0.054548	-0.11601	-0.053564	-0.1521	0.11729	0.60136	0.51169	0.27358	0.34562	0.32293	0.10739	-0.11268	-0.086526	-0.18737	0.13551	0.36567	0.335	0.51137	0.52372	0.60386	0.59873	0.67502	0.56953	0.091526	0.25526	0.41199	0.45978	0.57035	0.23226	0.10328	0.13489	0.17956	0.012677	0.015504	-0.14669	-0.093562	0.22453	0.28412	0.51173	0.54844	0.59579	0.55848
L-Malic acid	-0.55774	-0.40627	-0.37428	-0.28488	-0.2272	-0.39231	-0.19753	-0.41797	-0.42927	-0.43615	-0.58468	-0.57407	-0.12191	-0.17719	0.051726	-0.14336	-0.26369	-0.09586	-0.27836	-0.50617	-0.24519	-0.013631	0.087349	-0.18012	-0.17611	-0.096895	-0.29408	-0.14916	-0.16924	-0.29394	-0.0058995	-0.18665	0.010114	-0.33083	0.087237	-0.38766	-0.44297	-0.055991	-0.36223	-0.62562	-0.48483	-0.56774	-0.32643	-0.51734	-0.23089	-0.48254	-0.29225	-0.28644	-0.32657
Choline	-0.48667	-0.24722	-0.27882	-0.17173	-0.3528	-0.16446	-0.13747	-0.33911	-0.55366	-0.37147	-0.65675	-0.66503	0.098977	0.086143	-0.061355	-0.21307	-0.203	-0.11217	-0.34577	-0.34563	-0.12837	-0.057581	0.2072	0.11606	-0.22531	-0.15556	-0.35074	-0.16276	-0.17305	-0.32992	0.15579	-0.088673	0.092322	-0.20303	-0.16659	-0.29498	-0.51418	-0.37361	-0.61932	-0.72192	-0.61104	-0.73684	-0.52726	-0.5071	-0.29712	-0.45483	-0.42408	-0.36983	-0.38697
3-Phosphoglyceric	-0.24548	-0.16347	0.096935	0.1258	-0.011842	0.19825	0.26829	-0.056395	-0.18328	-0.031183	-0.046679	-0.19794	0.1658	0.12023	-0.18973	-0.22855	0.04774	0.36213	-0.081681	0.13821	0.27189	0.19703	0.20648	0.24709	-0.072565	-0.072822	-0.22819	0.060915	-0.12588	-0.13987	-0.11874	-0.11512	0.028705	-0.25198	-0.39828	-0.050333	0.026556	-0.15889	-0.47933	-0.27105	-0.32067	-0.41428	-0.4609	-0.31706	-0.41459	-0.37595	-0.28976	-0.31636	-0.28478
sn-1 LysoPC(16:0)	-0.17222	-0.18487	0.0024717	-0.072131	-0.059651	-0.3683	-0.14204	-0.26198	-0.3423	-0.23788	-0.22403	-0.45867	-0.29069	-0.21213	0.17418	-0.034541	-0.2115	0.056908	0.036082	-0.18396	0.16576	0.16604	0.054594	-0.071593	-0.20454	-0.14675	-0.52918	-0.20309	-0.36539	-0.4044	-0.17791	-0.4824	-0.25081	-0.68171	-0.37358	-0.31629	-0.11058	0.0057708	-0.54172	-0.36612	-0.48585	-0.28998	-0.21189	-0.66188	-0.53882	-0.73038	-0.37822	-0.54041	-0.54036
sn-1 LysoPC(18:0)	-0.1935	-0.17534	-0.095231	0.020302	-0.051971	-0.17577	-0.1095	-0.18005	-0.2143	-0.10736	-0.072732	-0.26215	0.0090668	0.16415	0.23859	0.072932	0.090241	0.38544	0.10807	0.081538	0.36688	0.24293	0.38518	0.19661	-0.12402	-0.090521	-0.2998	0.066599	-0.11179	-0.11938	-0.23798	-0.21772	0.12451	-0.57885	-0.27223	-0.2139	-0.095392	0.10017	-0.21747	-0.23724	-0.38498	-0.18271	-0.2244	-0.51272	-0.40434	-0.52341	-0.25873	-0.26094	-0.26184
LysoPE(18:1)	-0.34498	-0.30346	-0.28549	-0.26537	-0.24488	-0.33875	-0.17706	-0.38107	-0.44559	-0.33636	-0.36581	-0.47809	0.051096	0.08828	0.077612	-0.15245	-0.10695	0.10694	-0.074153	-0.084029	0.21502	0.19155	0.30249	0.14132	-0.23419	-0.18118	-0.47431	-0.12105	-0.25673	-0.31245	-0.2485	-0.27099	-0.11413	-0.56524	-0.21631	-0.18605	-0.20104	0.0263	-0.42812	-0.46655	-0.45596	-0.31494	-0.22875	-0.48661	-0.44019	-0.57263	-0.20443	-0.32953	-0.34081
4-Guanidinobutanoi	0.017994	-0.034628	0.044473	-0.19623	-0.34894	-0.62563	-0.65496	-0.24111	-0.26765	-0.29181	-0.0090361	-0.32138	-0.31517	-0.029723	0.34594	0.22133	-0.039166	-0.082323	0.2734	-0.0081954	0.12883	-0.24522	-0.27055	-0.28568	-0.43693	-0.45251	-0.45844	-0.46358	-0.45296	-0.45172	-0.075351	-0.65873	-0.58668	-0.32458	-0.28738	0.3906	0.27259	-0.064027	-0.093371	0.073201	0.10029	0.17025	0.16476	0.16234	0.11772	-0.17798	-0.016645	-0.26039	-0.26952
Pseudouridine	-0.10097	0.015751	-0.14169	-0.055756	-0.38067	-0.53436	-0.56317	-0.31456	-0.30387	-0.37717	-0.086931	-0.2704	-0.27309	-0.03345	0.079864	-0.060159	-0.16259	-0.18852	0.068564	-0.03249	0.033241	-0.33341	-0.17152	-0.27098	-0.79502	-0.80285	-0.721	-0.83565	-0.76145	-0.70978	-0.015579	-0.53495	-0.56542	-0.30415	-0.38268	0.21735	0.093351	-0.12286	-0.20291	0.06125	0.12155	0.18774	0.28848	0.1222	-0.085352	-0.21153	-0.31866	-0.34156	-0.35606
D-Ribose 5-phospha	0.080739	0.27528	-0.0046278	0.17388	-0.23924	-0.34371	-0.39103	-0.16989	-0.26299	-0.17741	-0.10111	-0.39542	-0.13344	-0.026793	0.18096	-0.0067421	-0.065472	0.052781	0.2796	0.13453	0.37521	0.13135	0.20161	0.10315	-0.64789	-0.60553	-0.75539	-0.57009	-0.62385	-0.60435	-0.055358	-0.52958	-0.49733	-0.63437	-0.68325	-0.029272	-0.15137	-0.1474	-0.44378	-0.16116	-0.25793	-0.040616	0.077263	-0.38537	-0.48956	-0.58108	-0.43145	-0.48546	-0.45268
6-Phosphonoglucono	-0.059264	0.072256	0.019156	0.002831	-0.36628	-0.246	-0.19815	-0.14872	-0.18876	-0.13891	-0.025049	-0.11811	0.15894	0.25139	0.19773	0.051812	0.24738	0.33318	0.40996	0.31379	0.40932	0.061014	0.3405	0.18153	-0.63559	-0.67936	-0.50071	-0.48821	-0.51164	-0.42545	-0.0043898	-0.56407	-0.37214	-0.38285	-0.37127	0.33877	0.28698	0.10465	-0.12773	0.21759	0.15029	0.087163	0.11911	-0.096393	-0.18509	-0.19314	-0.13248	-0.014664	-0.027179
Uridine	-0.21633	-0.13788	-0.26866	-0.32864	-0.46066	-0.60563	-0.73821	-0.32282	-0.57004	-0.52743	-0.28529	-0.50159	-0.0031644	0.15823	0.30364	0.10217	-0.053646	-0.089418	0.16644	-0.070554	0.22793	-0.1036	0.29826	0.0031282	-0.64042	-0.58359	-0.54217	-0.44923	-0.47075	-0.535	-0.32983	-0.53556	-0.28774	-0.51196	-0.45586	0.1839	0.014467	-0.035496	-0.081507	-0.1362	-0.21019	-0.10511	-0.097686	-0.18095	-0.36164	-0.34081	-0.29286	-0.23808	-0.2283
Uracil	-0.21649	-0.12232	-0.30452	-0.33166	-0.46093	-0.58239	-0.72659	-0.32925	-0.57341	-0.50545	-0.30561	-0.51649	0.02496	0.19198	0.32149	0.12136	-0.030826	-0.0589	0.14375	-0.066474	0.24312	-0.036353	0.35745	0.068051	-0.60544	-0.54383	-0.51536	-0.39727	-0.42207	-0.49638	-0.31791	-0.50131	-0.26192	-0.51328	-0.46587	0.14014	-0.044575	-0.030443	-0.10462	-0.18387	-0.26536	-0.14277	-0.11743	-0.22607	-0.3891	-0.3733	-0.27266	-0.23227	-0.21915
Diethanolamine	-0.059608	0.17785	-0.16328	-0.12812	-0.069356	0.17511	0.2652	0.14458	0.067877	0.2501	-0.26922	-0.11711	0.54199	0.46206	0.31531	0.28469	0.43665	0.39261	0.10543	0.093396	0.13035	0.33628	0.5522	0.66279	0.29095	0.29166	0.23972	0.37957	0.44105	0.38002	0.41471	0.26065	0.30318	0.14644	0.2335	-0.097608	-0.26369	-0.076151	-0.22213	-0.22309	-0.2163	-0.2125	0.021963	-0.20176	0.23015	0.030711	0.2065	0.33175	0.3272
Phenol sulphate	-0.24702	-0.098261	-0.026384	-0.099272	0.067019	0.2274	0.21391	0.19626	-0.08931	0.075868	-0.23731	-0.14422	0.47306	0.4229	0.20236	0.20796	0.26139	0.38306	-0.047135	-0.046753	0.094718	0.36407	0.45066	0.46448	0.34521	0.39228	0.23609	0.47461	0.43448	0.31253	0.19164	0.26028	0.3487	0.10307	0.19541	-0.14188	-0.2263	-0.11917	-0.23414	-0.41963	-0.41473	-0.42003	-0.27596	-0.38014	-0.11325	-0.08087	0.1243	0.15979	0.14643
Alpha-ketoisovaler	-0.19535	0.018854	-0.073256	-0.18	-0.12683	0.005156	0.080982	0.04924	-0.21926	-0.040006	-0.36439	-0.39008	0.41567	0.29713	0.27692	0.11325	0.22944	0.30053	0.13398	-0.0012276	0.25483	0.46185	0.5047	0.48692	0.16232	0.20997	-0.058236	0.3091	0.19817	0.10956	0.10432	-0.021191	0.13415	-0.33048	0.089608	-0.18516	-0.16755	0.013025	-0.31598	-0.4135	-0.34907	-0.33392	-0.10623	-0.45768	-0.12942	-0.33859	0.026889	-0.048167	-0.055645
Ketoleucine	0.0039987	0.2161	-0.073246	-0.076406	-0.0543	0.090149	0.047531	0.17076	-0.21258	0.012009	-0.34076	-0.20484	0.58201	0.52794	0.32228	0.25002	0.43684	0.33218	0.098581	0.26168	0.34915	0.43658	0.68307	0.67204	0.21815	0.24835	0.14583	0.39747	0.38394	0.31565	0.24881	0.11721	0.15824	-0.097596	-0.041123	0.0015593	-0.22961	-0.044922	-0.14967	-0.26991	-0.17191	-0.25826	-0.14007	-0.22795	-0.12832	-0.089925	0.16582	0.24839	0.27201
adenine	0.050133	0.2946	-0.11852	-0.061671	-0.086686	-0.080744	0.12811	0.0025837	-0.16928	0.082367	-0.38148	-0.33667	0.34411	0.33992	0.34324	0.23364	0.35043	0.34092	0.2007	0.18065	0.32755	0.35278	0.57229	0.59611	0.008841	0.0055846	-0.12507	0.098149	0.098506	0.074234	0.32509	-0.037322	-0.0126	-0.2491	-0.24046	-0.19049	-0.22637	-0.12795	-0.42532	-0.28864	-0.22237	-0.23091	-0.034962	-0.40837	-0.10232	-0.32754	-0.03873	0.083618	0.13046
L-Octanoylcarnitin	0.082698	0.34352	-0.33828	-0.098797	-0.070477	0.21852	0.098437	0.11567	-0.036079	0.061929	-0.26938	-0.059915	0.53696	0.32165	0.11077	0.07007	0.21845	0.033303	0.068989	0.13637	0.16802	0.497	0.6946	0.58095	0.14384	0.17737	0.17752	0.2764	0.30052	0.27337	0.04905	0.34882	0.17843	-0.065637	0.060821	-0.1804	-0.23419	0.11756	0.028966	-0.14864	0.00030895	-0.011623	0.22881	-0.074886	-0.057286	-0.024207	0.17267	0.27329	0.32214
N-acetyltryptophan	-0.22787	-0.01117	-0.5198	-0.40399	-0.44656	-0.16954	-0.36549	-0.28542	-0.38591	-0.25144	-0.564	-0.42356	0.26543	0.34305	0.15844	0.037066	0.075106	-0.013207	-0.13494	-0.14014	-0.011922	0.22246	0.5051	0.36048	-0.15175	-0.10368	0.023901	0.024226	0.10573	-0.015155	-0.0049774	0.14193	0.025186	-0.079601	0.020839	-0.13034	-0.52283	-0.0076353	-0.015204	-0.48613	-0.37923	-0.32733	-0.091286	-0.29712	-0.1084	-0.21795	0.083178	0.15395	0.13943
Guanosine	0.042965	0.2576	-0.17344	-0.068368	-0.13871	-0.29459	-0.3263	0.089256	-0.087385	0.057243	-0.13504	-0.16638	0.2999	0.4327	0.46514	0.39229	0.41292	0.38074	0.22244	0.25844	0.45932	0.17985	0.67054	0.58638	-0.34592	-0.33634	-0.19643	-0.1414	-0.023604	-0.078746	0.22827	-0.14106	-0.087864	-0.10396	-0.40946	0.097586	-0.2625	-0.069885	-0.094192	-0.059424	-0.20027	-0.030721	0.074836	-0.17858	-0.11389	-0.18957	-0.01446	0.16899	0.2037
Guanine	0.023243	0.24455	-0.19503	-0.094558	-0.15608	-0.27002	-0.31738	0.081735	-0.11899	0.031936	-0.17539	-0.18792	0.32822	0.45908	0.48804	0.41051	0.42074	0.381	0.21781	0.24508	0.43468	0.18175	0.69257	0.61152	-0.30939	-0.29804	-0.17346	-0.11114	0.0046915	-0.052828	0.23388	-0.14062	-0.072186	-0.10204	-0.3784	0.10889	-0.24569	-0.093486	-0.13006	-0.0759	-0.20771	-0.065891	0.062232	-0.17876	-0.095238	-0.18308	0.0032145	0.18491	0.21911
Inosine	-0.094638	0.23039	-0.17948	-0.019212	-0.23711	-0.21406	-0.17826	-0.11495	-0.28286	-0.1281	-0.43787	-0.54206	0.1535	0.067502	0.1623	-0.029439	0.014633	0.087016	0.091532	-0.044274	0.26524	0.35697	0.44943	0.3621	-0.3011	-0.23168	-0.40251	-0.1631	-0.18864	-0.27959	0.11289	-0.19538	-0.16313	-0.457	-0.27643	-0.28142	-0.46383	-0.15181	-0.38112	-0.50417	-0.45428	-0.34837	-0.052854	-0.5697	-0.34111	-0.55953	-0.24537	-0.27349	-0.2606
Hypoxanthine	-0.10478	0.20164	-0.28659	-0.11477	-0.37232	-0.32059	-0.38705	-0.18599	-0.35923	-0.22147	-0.38196	-0.5501	0.19023	0.17057	0.21617	0.027114	0.018723	0.043739	0.14262	-0.0099571	0.31379	0.27569	0.50296	0.37122	-0.47965	-0.40982	-0.49549	-0.29429	-0.30273	-0.3912	-0.029247	-0.30071	-0.22861	-0.46095	-0.38633	-0.098754	-0.33623	-0.16836	-0.32399	-0.39864	-0.40483	-0.25499	0.0011972	-0.41417	-0.34255	-0.4926	-0.23643	-0.26646	-0.24456
LysoPE(18:2)	-0.059319	0.040534	-0.087609	-0.084874	-0.061604	-0.13619	-0.13753	0.026725	-0.20938	-0.052592	-0.14519	-0.21731	0.29852	0.31641	0.39431	0.24199	0.31639	0.43118	0.25039	0.22725	0.5212	0.47581	0.72055	0.5118	-0.087536	-0.056431	-0.17047	0.16571	0.038032	0.0083268	-0.10467	-0.20778	0.043833	-0.49882	-0.32727	-0.087098	-0.036302	0.21708	-0.14255	-0.13136	-0.23786	-0.17098	-0.13276	-0.42079	-0.38811	-0.43279	-0.01931	-0.017623	0.01715
LysoPC(20:4(5Z,8Z,	-0.28344	-0.17323	-0.16514	-0.23672	-0.069814	-0.23114	-0.20423	-0.030792	-0.30283	-0.16057	-0.22478	-0.32453	0.28267	0.39729	0.3713	0.22762	0.27729	0.41158	0.042589	0.035539	0.33102	0.30328	0.54965	0.38656	-0.05256	-0.0024268	-0.16876	0.17815	0.065381	-0.010067	-0.089177	-0.066456	0.14175	-0.36501	-0.24364	-0.12218	-0.14909	0.11299	-0.22745	-0.32286	-0.37814	-0.26948	-0.25436	-0.37761	-0.34175	-0.38157	-0.12682	-0.080294	-0.061577
LysoPE(20:4)	-0.15349	-0.072919	-0.14151	-0.16994	-0.063314	-0.17808	-0.19048	-0.033941	-0.18938	-0.026453	-0.13152	-0.25287	0.13373	0.26573	0.34472	0.17015	0.21468	0.38165	0.079812	0.083628	0.39305	0.41804	0.53918	0.42778	-0.076706	-0.043204	-0.21558	0.12486	0.012825	-0.042481	-0.091179	-0.042015	0.037781	-0.47201	-0.3063	-0.27989	-0.25115	0.25658	-0.22052	-0.27934	-0.41799	-0.13356	-0.06372	-0.51211	-0.37952	-0.5398	-0.096373	-0.15246	-0.13657
D-Glucose	0.13048	0.27147	0.18764	0.031199	-0.17544	-0.18749	-0.35098	0.11899	-0.090721	0.045045	-0.09798	-0.29143	0.084864	0.19735	0.49433	0.29278	0.30695	0.28931	0.41862	0.2106	0.43139	0.36001	0.32895	0.33023	-0.12933	-0.12136	-0.2996	0.01149	-0.086773	-0.096719	0.22911	-0.27261	-0.14747	-0.49744	-0.21041	-0.051805	-0.063957	0.22044	-0.15479	-0.079992	-0.08257	-0.035661	0.077633	-0.29193	-0.020575	-0.40599	0.041952	-0.19313	-0.1906
Theobromine	0.41678	0.38506	0.5116	0.29163	0.11116	0.015624	-0.17004	0.35972	0.15184	0.24283	0.33307	0.088139	0.059522	0.19785	0.39792	0.28979	0.42126	0.44611	0.5901	0.56034	0.66494	0.37005	0.2151	0.31728	-0.030895	-0.067237	-0.20787	0.11543	-0.059788	0.038136	0.07877	-0.24204	-0.15394	-0.46433	-0.30494	0.13687	0.28936	0.31189	0.093004	0.30426	0.20958	0.29772	0.16322	-0.082066	-0.053255	-0.22075	0.14343	-0.11213	-0.086187
Hippuric acid	0.5069	0.43931	0.24964	0.38968	0.2727	0.05433	0.20752	0.11564	0.28603	0.20525	0.18723	0.15291	-0.15141	-0.3024	-0.0125	-0.12199	0.090332	0.23466	0.50552	0.53654	0.54185	0.28658	0.1607	0.13032	-0.033629	-0.091908	-0.20905	-0.033316	-0.18072	0.011115	-0.16431	-0.19383	-0.28948	-0.5718	-0.22207	-0.023631	0.244	0.20716	0.10985	0.28429	0.37646	0.34053	0.2921	-0.067909	-0.022464	-0.31752	0.11482	-0.026461	0.037582
Methylpicraquassio	0.38485	0.44352	0.29072	0.19931	-0.093577	-0.17548	-0.15586	0.045108	-0.06115	-0.065742	0.048941	-0.19887	-0.14377	-0.19638	0.19595	0.0062427	0.058193	0.11067	0.6622	0.36847	0.49566	0.11083	0.10082	0.10637	-0.41787	-0.4418	-0.53289	-0.39604	-0.52328	-0.387	-0.17737	-0.62604	-0.54221	-0.71029	-0.45693	0.2021	0.39688	-0.032424	-0.14555	0.27015	0.20783	0.23308	0.27949	-0.16301	-0.14628	-0.38814	-0.17389	-0.26082	-0.21205
Phosphorylcholine	0.48272	0.42913	0.36901	0.34421	0.16039	-0.019239	-0.13812	0.15997	0.16892	0.20673	0.33867	0.015727	-0.30357	-0.21807	0.21901	0.074179	0.070599	0.28589	0.51729	0.42873	0.60407	0.48667	0.097762	0.16738	-0.14437	-0.1515	-0.38691	-0.097285	-0.29394	-0.18161	-0.22034	-0.36411	-0.51349	-0.73655	-0.55383	-0.083933	0.10557	0.27074	-0.11809	0.14813	-0.038431	0.30732	0.3001	-0.35889	-0.38035	-0.61014	-0.020484	-0.37673	-0.32458
Pyroglutamine	0.1587	0.17033	-0.073424	-0.28954	-0.29294	-0.50488	-0.52361	-0.13671	-0.14527	-0.22565	-0.0749	-0.19691	-0.19097	0.032757	0.18264	0.091354	0.076706	-0.184	0.18226	0.069144	-0.0061351	-0.43516	-0.29659	-0.16223	-0.34554	-0.3795	-0.17537	-0.3955	-0.27154	-0.22085	-0.060751	-0.23894	-0.4155	-0.049585	-0.087246	0.40747	0.12664	-0.12181	0.24025	0.20594	0.28226	0.39767	0.35669	0.42011	0.37393	0.16846	-0.029835	0.060408	0.058133
(S)-Homostachydrin	0.33015	0.31782	0.27644	0.081304	-0.077258	0.022141	0.038943	0.19317	0.31817	0.27822	0.19714	0.16671	0.030615	0.11209	0.026809	-0.0092327	0.28004	0.17163	0.45161	0.32116	0.17271	-0.41329	-0.063958	0.1145	-0.2696	-0.34111	-0.078942	-0.26612	-0.21074	-0.063669	0.066488	0.057128	0.1279	0.063615	-0.057565	0.31743	0.20321	-0.030042	0.24156	0.50295	0.28429	0.39615	0.1692	0.2505	0.3998	0.29574	-0.24305	0.19065	0.18078
Proline betaine	0.19699	0.18222	0.26961	0.016795	-0.21233	-0.060761	-0.1326	0.14034	0.2857	0.23101	0.24832	0.1648	0.045199	0.18144	0.020987	-0.028932	0.25463	0.20212	0.41652	0.28219	0.19884	-0.3079	-0.10496	0.021977	-0.34097	-0.397	-0.091337	-0.27896	-0.222	-0.125	0.0080622	-0.0046963	0.0071481	0.071108	0.031977	0.4184	0.12659	0.097605	0.36456	0.40661	0.20565	0.41893	0.21347	0.23278	0.3362	0.28172	-0.12343	0.17253	0.11501
L-Alpha-aminobutyr	0.16554	0.15747	0.12392	-0.21313	-0.34767	-0.3389	-0.40463	0.0042049	-0.23423	-0.19792	0.037037	-0.16026	0.21469	0.29478	0.40037	0.21987	0.32322	0.20489	0.59023	0.43258	0.5133	0.0041497	0.23049	0.24717	-0.32382	-0.34837	-0.29574	-0.20138	-0.24695	-0.18283	-0.22282	-0.60219	-0.46832	-0.43415	-0.25449	0.66804	0.47596	0.046604	0.071884	0.33373	0.23522	0.32999	0.26795	0.18529	0.036752	2.0969e-05	0.10782	0.083862	0.084708
L-Erythrulose	0.13493	0.053372	0.2643	-0.092889	-0.23201	-0.22422	-0.33296	0.092303	-0.10718	-0.15786	0.27744	0.080901	0.12185	0.19518	0.21412	0.12067	0.28543	0.17494	0.49957	0.46611	0.43441	-0.14435	-0.0045873	0.021268	-0.28939	-0.34856	-0.1581	-0.18593	-0.22338	-0.1342	-0.25864	-0.51825	-0.44807	-0.25568	-0.20954	0.75583	0.61798	0.12748	0.3035	0.5259	0.45986	0.4784	0.29708	0.42431	0.12141	0.19748	0.12074	0.12318	0.11886
Indoxyl sulfate	0.43701	0.4593	0.17439	-0.041842	0.12761	-0.28249	-0.097181	0.28673	0.038014	0.047227	-0.083848	-0.04285	0.19414	0.094325	0.21163	0.065482	0.28728	0.15782	0.46229	0.51478	0.65869	0.19808	0.38355	0.40447	-0.1215	-0.15122	-0.19363	-0.058296	-0.074142	0.0024253	-0.029468	-0.14554	-0.30875	-0.3815	-0.14172	0.21354	0.18405	0.087449	0.22869	0.17673	0.33934	0.40067	0.4023	0.070783	0.076136	-0.13638	0.21933	0.19229	0.23973
Pantothenic acid	0.16125	0.17961	-0.043915	0.1474	-0.10094	0.10582	-0.1563	0.081405	0.099926	0.050669	0.4049	0.27665	0.28045	0.3545	0.11713	0.16667	0.1759	0.099008	0.18391	0.39591	0.28836	0.21634	0.12363	0.16768	-0.061728	-0.073697	-0.089691	-0.011927	-0.030668	0.043114	-0.12137	-0.16324	-0.24642	0.0027599	-0.039129	0.50325	0.38356	0.061576	0.086441	0.32932	0.35018	0.45694	0.46852	0.53699	0.077938	0.25789	0.3416	0.049786	0.054349
p-Cresol sulfate	0.27927	0.3319	0.11796	0.017137	-0.054873	0.003999	-0.033582	0.35194	0.32035	0.3537	0.31675	0.29404	0.50379	0.49115	0.24891	0.2551	0.54092	0.38881	0.39259	0.59991	0.61078	0.21425	0.46271	0.55702	-0.065415	-0.13333	0.016212	0.080607	0.11603	0.17766	0.1581	-0.026833	-0.020958	0.093642	-0.033612	0.52659	0.34474	0.21789	0.25404	0.45568	0.44429	0.48176	0.424	0.53242	0.38878	0.27962	0.39641	0.32387	0.33857
Epinephrine	0.28025	0.30474	0.029843	0.19591	0.01097	0.1501	-0.041186	0.25178	0.28769	0.29089	0.49413	0.41058	0.40969	0.45471	0.26666	0.33318	0.41038	0.30325	0.30086	0.55235	0.45806	0.35353	0.33283	0.40367	0.055954	0.021755	0.03892	0.14826	0.15552	0.23346	0.060511	-0.073832	-0.1278	0.068757	-0.049168	0.46993	0.34195	0.19996	0.15019	0.44498	0.39426	0.52762	0.51515	0.52229	0.17009	0.29886	0.4561	0.22066	0.23763
Glucose 6-phosphat	0.21498	0.29917	0.081003	0.51611	0.32483	0.00046052	-0.023534	-0.0077916	0.044751	0.046887	0.1052	-0.092187	-0.43932	-0.40788	-0.36157	-0.36437	-0.29906	0.0021876	-0.11845	0.14935	0.28644	0.10502	-0.026612	-0.072689	-0.36477	-0.33835	-0.40828	-0.32151	-0.39302	-0.36231	-0.23129	0.08508	-0.2861	-0.40167	-0.80473	-0.45427	-0.48184	-0.20997	-0.1717	-0.29791	-0.30777	-0.048005	-0.11049	-0.42768	-0.65333	-0.63128	-0.53762	-0.49419	-0.39436
Maltotriose	0.28751	0.37139	0.041898	0.41883	0.15905	-0.19419	-0.2778	-0.095684	-0.077306	-0.1441	0.055611	-0.19267	-0.47768	-0.39509	-0.19942	-0.28977	-0.31151	-0.093023	0.11894	0.17756	0.31353	0.022369	-0.055582	-0.17482	-0.53599	-0.50063	-0.57307	-0.50784	-0.58598	-0.50615	-0.37903	-0.16143	-0.49004	-0.62142	-0.78373	-0.24621	-0.28105	-0.19998	-0.10104	-0.17208	-0.15171	0.13157	0.094582	-0.32649	-0.59586	-0.61248	-0.53401	-0.49534	-0.40492
Mandelic acid	-0.3081	-0.23782	-0.20127	-0.18052	-0.48904	-0.55214	-0.61679	-0.51454	-0.53717	-0.6221	-0.27813	-0.57552	-0.37928	-0.33028	-0.27314	-0.45757	-0.55841	-0.47051	-0.10662	-0.32005	-0.0876	-0.38219	-0.30706	-0.479	-0.8722	-0.81688	-0.8385	-0.85328	-0.89642	-0.93585	-0.41391	-0.56398	-0.50353	-0.46888	-0.43005	0.070402	-0.031909	-0.24951	-0.25807	-0.27821	-0.22036	-0.18677	-0.1369	-0.12309	-0.37385	-0.42805	-0.54882	-0.66064	-0.67297
Oxypurinol	-0.26879	-0.14339	-0.23841	-0.15302	-0.48144	-0.56816	-0.62909	-0.52001	-0.51426	-0.58569	-0.33836	-0.64042	-0.4523	-0.4117	-0.22371	-0.42991	-0.59168	-0.5141	-0.12201	-0.38859	-0.14171	-0.35212	-0.30821	-0.45269	-0.86022	-0.78847	-0.85171	-0.87615	-0.88538	-0.94093	-0.32964	-0.54852	-0.53685	-0.50058	-0.45444	-0.057991	-0.21379	-0.29079	-0.34538	-0.35919	-0.33648	-0.22234	-0.087016	-0.24145	-0.38791	-0.51895	-0.61168	-0.70995	-0.72025
Xanthine	-0.25102	-0.15287	-0.22259	-0.15771	-0.48721	-0.55468	-0.63136	-0.52912	-0.52355	-0.59659	-0.32838	-0.63705	-0.48102	-0.42527	-0.22592	-0.42796	-0.61686	-0.54691	-0.12303	-0.39621	-0.16478	-0.37991	-0.35247	-0.48059	-0.83556	-0.76597	-0.84661	-0.87359	-0.89161	-0.94077	-0.35019	-0.57061	-0.54472	-0.50166	-0.44597	-0.030924	-0.15988	-0.30689	-0.36335	-0.33666	-0.31888	-0.21519	-0.090042	-0.20994	-0.36734	-0.50731	-0.60331	-0.72936	-0.74005
Cytidine	-0.10355	0.038183	-0.21388	-0.025163	-0.33608	-0.48203	-0.52556	-0.42269	-0.42258	-0.47107	-0.23686	-0.56164	-0.43028	-0.30938	-0.089178	-0.28079	-0.42829	-0.27725	0.034997	-0.20196	0.040563	-0.25342	-0.1289	-0.25003	-0.82839	-0.77027	-0.82895	-0.81225	-0.85538	-0.84457	-0.38505	-0.54223	-0.49453	-0.60726	-0.59811	-0.075244	-0.11024	-0.34067	-0.35923	-0.24041	-0.31748	-0.11636	-0.0032396	-0.31094	-0.44459	-0.58319	-0.6519	-0.64677	-0.62263
Cytosine	-0.048583	0.11636	-0.21485	0.015358	-0.34142	-0.31184	-0.40573	-0.40012	-0.40801	-0.44458	-0.32547	-0.56867	-0.40735	-0.30875	-0.12767	-0.3246	-0.4448	-0.30519	0.0034086	-0.19279	-0.027472	-0.27507	-0.11575	-0.14294	-0.73828	-0.68324	-0.78703	-0.78296	-0.81991	-0.78666	-0.30924	-0.49037	-0.43897	-0.5674	-0.49847	-0.081242	-0.11255	-0.46561	-0.48218	-0.2514	-0.33238	-0.19286	-0.0027371	-0.3158	-0.35366	-0.5716	-0.63184	-0.63729	-0.6194
Gluconic acid	0.080995	0.021665	0.021275	0.15284	-0.18992	-0.35892	-0.34507	-0.42837	-0.23892	-0.28514	-0.082934	-0.32534	-0.73274	-0.4715	-0.2578	-0.32683	-0.44476	-0.25625	-0.042963	-0.10151	-0.056808	-0.48922	-0.47879	-0.47716	-0.64722	-0.66707	-0.55295	-0.73586	-0.74105	-0.67754	-0.27795	-0.45789	-0.49309	-0.35686	-0.5877	-0.016377	-0.055676	-0.37382	-0.18323	-0.08115	-0.14759	-0.068296	-0.15732	-0.18687	-0.24363	-0.43909	-0.55204	-0.50849	-0.48886
Riboflavin	-0.14992	-0.11327	-0.1431	0.0096711	-0.36836	-0.18212	-0.47423	-0.47051	-0.42201	-0.51127	-0.23701	-0.50058	-0.65127	-0.54408	-0.31297	-0.47028	-0.65167	-0.54664	-0.18472	-0.36472	-0.34491	-0.52188	-0.52712	-0.47197	-0.58895	-0.54659	-0.59148	-0.69927	-0.71781	-0.72106	-0.35486	-0.35564	-0.40916	-0.40013	-0.37563	-0.12268	-0.2051	-0.43649	-0.3452	-0.25238	-0.34832	-0.23494	-0.12437	-0.23262	-0.23694	-0.44017	-0.61703	-0.69086	-0.69511
Xanthosine	-0.17682	-0.1535	-0.047482	-0.044319	-0.28437	-0.41531	-0.60356	-0.33527	-0.40926	-0.53693	-0.18598	-0.44746	-0.56436	-0.41598	-0.28201	-0.40484	-0.58211	-0.55881	-0.20677	-0.34456	-0.25758	-0.59539	-0.56665	-0.59218	-0.66296	-0.61579	-0.63994	-0.75323	-0.74272	-0.7692	-0.28579	-0.32664	-0.40749	-0.2841	-0.35224	0.01181	-0.12673	-0.36845	-0.17281	-0.22367	-0.17219	-0.091045	-0.08907	-0.0074792	-0.19592	-0.29262	-0.5886	-0.6378	-0.6473
D-Sedoheptulose 7-	-0.076758	-0.068758	0.093129	0.36214	0.082384	-0.027861	-0.18604	-0.25057	-0.21476	-0.33559	0.017293	-0.25792	-0.68261	-0.59108	-0.56104	-0.62462	-0.66798	-0.35939	-0.29742	-0.19134	-0.14856	-0.2876	-0.58963	-0.56747	-0.4765	-0.43642	-0.62063	-0.58076	-0.70501	-0.66427	-0.38397	-0.10449	-0.3931	-0.42351	-0.52249	-0.32789	-0.23581	-0.34246	-0.31906	-0.3431	-0.27283	-0.13342	-0.15479	-0.27942	-0.53516	-0.5558	-0.66436	-0.80702	-0.77646
L-Arginine	-0.29273	-0.31241	-0.10301	-0.034015	-0.19884	-0.13491	-0.25951	-0.44823	-0.40507	-0.48092	-0.34107	-0.52723	-0.61231	-0.50602	-0.4433	-0.55974	-0.77632	-0.58272	-0.44759	-0.5869	-0.49153	-0.39908	-0.63302	-0.60548	-0.32268	-0.24379	-0.56146	-0.50353	-0.61501	-0.6538	-0.29447	-0.13869	-0.1496	-0.30453	-0.10832	-0.34229	-0.23452	-0.39112	-0.51661	-0.5414	-0.46174	-0.439	-0.35025	-0.29925	-0.29696	-0.4867	-0.59028	-0.82549	-0.85613
Uridine 5'-monopho	-0.12857	-0.13819	-0.093232	0.15243	0.041456	-0.12478	-0.22956	-0.37909	-0.3052	-0.45099	-0.23659	-0.42716	-0.71439	-0.72197	-0.54487	-0.62727	-0.8287	-0.57697	-0.41522	-0.47128	-0.36407	-0.19151	-0.59909	-0.66032	-0.30045	-0.20716	-0.49905	-0.44691	-0.5717	-0.59315	-0.45493	-0.078175	-0.33678	-0.423	-0.27793	-0.46284	-0.37002	-0.32192	-0.31748	-0.56814	-0.41036	-0.33112	-0.25547	-0.37043	-0.52856	-0.59697	-0.54802	-0.79412	-0.77531
2-Hydroxypyridine	-0.26274	-0.18845	-0.47155	-0.052339	-0.29318	-0.32573	-0.48714	-0.58184	-0.44717	-0.48792	-0.32323	-0.54534	-0.53101	-0.45842	-0.39744	-0.52711	-0.70199	-0.53462	-0.42509	-0.43969	-0.214	-0.27366	-0.17048	-0.33875	-0.63028	-0.544	-0.58435	-0.58939	-0.6132	-0.69334	-0.49879	-0.12628	-0.15802	-0.41839	-0.45976	-0.45022	-0.53985	-0.31571	-0.21707	-0.52043	-0.57668	-0.33237	-0.24755	-0.41671	-0.52162	-0.60272	-0.6491	-0.67968	-0.66027
Niacinamide	-0.2445	-0.079169	-0.4056	0.0042545	-0.28732	-0.30246	-0.42899	-0.45681	-0.36039	-0.39929	-0.29838	-0.53327	-0.33703	-0.37372	-0.28907	-0.43852	-0.54881	-0.40308	-0.24879	-0.36823	-0.093369	-0.11637	-0.013553	-0.21198	-0.61926	-0.52491	-0.58214	-0.51408	-0.55266	-0.63391	-0.3905	-0.15961	-0.088584	-0.44987	-0.3609	-0.4261	-0.50137	-0.24063	-0.16204	-0.4714	-0.51539	-0.31427	-0.18267	-0.43891	-0.46935	-0.55184	-0.58984	-0.60935	-0.59742
Gamma-Glutamyltyro	-0.30182	-0.28669	-0.11204	0.060554	-0.14905	-0.14193	-0.14126	-0.48459	-0.41741	-0.42618	-0.29099	-0.51493	-0.53397	-0.38496	-0.58755	-0.7152	-0.66705	-0.28771	-0.44087	-0.3276	-0.15122	-0.22584	-0.42829	-0.43554	-0.44953	-0.39221	-0.61255	-0.48839	-0.65219	-0.67045	-0.47372	-0.08982	-0.21699	-0.46365	-0.36314	-0.37002	-0.34622	-0.37448	-0.42309	-0.64325	-0.55579	-0.38665	-0.39005	-0.485	-0.57571	-0.6749	-0.68207	-0.79498	-0.80851
Allopurinol	-0.27722	-0.16484	-0.076687	0.091737	-0.18793	-0.13906	-0.29454	-0.33484	-0.36478	-0.39102	-0.19238	-0.52692	-0.39304	-0.35076	-0.34839	-0.52671	-0.54346	-0.21907	-0.21027	-0.27738	-0.031222	-0.067369	-0.23541	-0.26948	-0.53732	-0.45593	-0.74692	-0.5147	-0.69081	-0.72163	-0.39358	-0.23301	-0.27359	-0.58081	-0.45876	-0.31519	-0.2825	-0.26527	-0.5149	-0.52451	-0.53767	-0.36191	-0.26499	-0.46742	-0.57484	-0.70718	-0.64552	-0.85959	-0.85369
D-Erythrose 4-phos	-0.26984	-0.13198	-0.08901	0.25539	-0.135	-0.065496	-0.18377	-0.35042	-0.40275	-0.39333	-0.31955	-0.48621	-0.32848	-0.30859	-0.44791	-0.58393	-0.49179	-0.18686	-0.29525	-0.1571	-0.010241	-0.21185	-0.11404	-0.20079	-0.56656	-0.51362	-0.68009	-0.52319	-0.6294	-0.65355	-0.20102	-0.13227	-0.14267	-0.44436	-0.51456	-0.34144	-0.42522	-0.42536	-0.4845	-0.55044	-0.47372	-0.51363	-0.47089	-0.48077	-0.55344	-0.63154	-0.67449	-0.69071	-0.67034
Phosphoenolpyruvic	-0.25002	-0.18754	-0.074381	0.15851	-0.10244	-0.12612	-0.19363	-0.35715	-0.42992	-0.37627	-0.24181	-0.52825	-0.39013	-0.33844	-0.37209	-0.50291	-0.51138	-0.13595	-0.28783	-0.1652	0.099158	-0.067117	-0.096534	-0.16369	-0.46023	-0.40076	-0.65593	-0.41292	-0.58587	-0.63583	-0.38319	-0.27491	-0.25653	-0.56492	-0.65187	-0.30244	-0.28808	-0.38796	-0.5764	-0.57135	-0.57287	-0.50535	-0.4774	-0.51508	-0.66064	-0.78425	-0.6282	-0.7978	-0.75649
L-Phenylalanine	-0.38837	-0.51509	-0.092318	0.01681	-0.109	-0.011086	-0.15645	-0.41966	-0.26782	-0.42498	-0.14234	-0.27533	-0.6406	-0.6564	-0.59554	-0.58542	-0.87344	-0.65615	-0.59079	-0.65928	-0.63534	-0.46044	-0.7699	-0.77581	-0.17981	-0.11442	-0.29144	-0.37421	-0.4276	-0.51192	-0.3184	-0.11539	-0.10307	0.0056225	0.077278	-0.24157	-0.16754	-0.35336	-0.29291	-0.42054	-0.37612	-0.44453	-0.39131	-0.12656	-0.20255	-0.24236	-0.3688	-0.67335	-0.72141
L-Isoleucine	-0.21965	-0.35008	0.056509	0.20307	0.081088	-0.055723	-0.22652	-0.26507	-0.15191	-0.31363	0.047911	-0.19919	-0.70379	-0.67968	-0.54265	-0.52528	-0.81131	-0.54829	-0.46849	-0.50805	-0.41554	-0.34837	-0.72264	-0.74976	-0.27424	-0.20042	-0.43275	-0.41908	-0.51884	-0.57413	-0.34571	-0.097019	-0.15616	-0.13051	-0.20179	-0.32331	-0.19743	-0.26736	-0.26023	-0.36098	-0.36274	-0.31374	-0.35829	-0.17828	-0.38819	-0.36542	-0.46588	-0.78716	-0.79544
L-Leucine	-0.22243	-0.32289	0.028425	0.17686	0.06747	0.0452	-0.1149	-0.26176	-0.1615	-0.31104	-0.058141	-0.25991	-0.66368	-0.71687	-0.58608	-0.58872	-0.85185	-0.57279	-0.46857	-0.54991	-0.45165	-0.3218	-0.6654	-0.66816	-0.2057	-0.12487	-0.39682	-0.37189	-0.48517	-0.54357	-0.36695	-0.060139	-0.10119	-0.15908	-0.13235	-0.37174	-0.21055	-0.34048	-0.34565	-0.42322	-0.42888	-0.4049	-0.37946	-0.25808	-0.36712	-0.41176	-0.48955	-0.78961	-0.79724
L-Valine	-0.23026	-0.34162	0.073709	0.17227	0.10958	0.11089	0.013856	-0.15675	-0.0023935	-0.14715	0.045089	-0.12069	-0.49334	-0.62518	-0.44463	-0.39621	-0.73909	-0.54724	-0.43722	-0.59419	-0.53171	-0.17923	-0.67218	-0.67161	0.091017	0.18182	-0.18187	-0.11448	-0.2076	-0.29628	-0.17129	-0.014589	0.026124	0.022847	0.15255	-0.31531	-0.16652	-0.19817	-0.32646	-0.36211	-0.34867	-0.35342	-0.30168	-0.11811	-0.18521	-0.18722	-0.26679	-0.65368	-0.68876
L-Tyrosine	-0.35926	-0.48348	-0.11705	0.060669	0.079855	0.023358	0.015424	-0.39606	-0.21306	-0.32613	-0.1741	-0.25562	-0.63143	-0.55495	-0.571	-0.51123	-0.74775	-0.48059	-0.63079	-0.63422	-0.64122	-0.47695	-0.73157	-0.69363	-0.080325	-0.035815	-0.21424	-0.26045	-0.3241	-0.37748	-0.22125	0.12471	0.1226	0.089658	0.062778	-0.46555	-0.23447	-0.41872	-0.3033	-0.48451	-0.40319	-0.49181	-0.5092	-0.23396	-0.18322	-0.23957	-0.42063	-0.5779	-0.59696
Coumarin	-0.35924	-0.45174	-0.17174	0.029255	0.037581	0.021607	0.024986	-0.43574	-0.24522	-0.32118	-0.24158	-0.32483	-0.62489	-0.51308	-0.52178	-0.47323	-0.72617	-0.47016	-0.63937	-0.65804	-0.66901	-0.48476	-0.70722	-0.63052	-0.059138	-0.014446	-0.21065	-0.25109	-0.30322	-0.36051	-0.17887	0.13682	0.14325	0.084247	0.054488	-0.50292	-0.28409	-0.48644	-0.39021	-0.53521	-0.46855	-0.53093	-0.51015	-0.27851	-0.15149	-0.26884	-0.45342	-0.58267	-0.59934
Pipecolic acid	-0.051926	-0.16232	0.065112	0.023104	-0.030147	-0.082965	-0.40031	-0.20671	-0.16945	-0.28659	0.043301	-0.28509	-0.55179	-0.39722	-0.39532	-0.47415	-0.57174	-0.27055	-0.16591	-0.21989	-0.058676	-0.03089	-0.52317	-0.4644	-0.25878	-0.19717	-0.40786	-0.26955	-0.45909	-0.4774	-0.61353	-0.0023315	-0.35207	-0.39964	-0.23384	-0.17406	-0.16	-0.10978	-0.05263	-0.42842	-0.36876	-0.07388	-0.11795	-0.23531	-0.39051	-0.50759	-0.2407	-0.66935	-0.66962
Ribothymidine	-0.2641	-0.33865	-0.17327	-0.23807	-0.17332	-0.076787	-0.26654	-0.35366	-0.44439	-0.48161	-0.27995	-0.48398	-0.27775	-0.28555	-0.15639	-0.3036	-0.50924	-0.29443	-0.14816	-0.37308	-0.17578	0.085622	-0.22029	-0.29661	0.02752	0.11808	-0.22709	0.023255	-0.18762	-0.26028	-0.6164	-0.15311	-0.17965	-0.509	-0.0025759	-0.18835	-0.057573	-0.12435	-0.25275	-0.528	-0.45526	-0.34071	-0.24409	-0.37454	-0.37486	-0.4898	-0.14856	-0.50697	-0.51245
Lysyl-Leucine	-0.56809	-0.61479	-0.39316	-0.33656	-0.3	-0.12226	-0.251	-0.42073	-0.5385	-0.5858	-0.37438	-0.33117	-0.074402	-0.1814	-0.32699	-0.29539	-0.51926	-0.50654	-0.52333	-0.57254	-0.47305	-0.34735	-0.13446	-0.35936	-0.17074	-0.10267	-0.005569	-0.12568	-0.10123	-0.2715	-0.33972	-0.12552	0.15154	0.16352	0.1451	-0.029568	-0.059779	-0.29698	-0.010122	-0.35557	-0.31178	-0.56856	-0.5247	-0.066919	-0.20509	0.026315	-0.13626	-0.1605	-0.19144
6-Phosphogluconic	-0.40983	-0.39188	-0.32818	0.005917	-0.26023	-0.27865	-0.36814	-0.60721	-0.52916	-0.59223	-0.44153	-0.51736	-0.65007	-0.52154	-0.22539	-0.3388	-0.67105	-0.45981	-0.43797	-0.56348	-0.47178	-0.47677	-0.34858	-0.54759	-0.40167	-0.33695	-0.36542	-0.4849	-0.45244	-0.53668	-0.22959	-0.33255	-0.15684	-0.29841	-0.18025	-0.34676	-0.43615	-0.43801	-0.30912	-0.49312	-0.52598	-0.54007	-0.39803	-0.49529	-0.35077	-0.48757	-0.56155	-0.51029	-0.54377
Fumaric acid	-0.42091	-0.43508	-0.4606	-0.19408	-0.1526	-0.35915	-0.39519	-0.55183	-0.45844	-0.61234	-0.45916	-0.45338	-0.49254	-0.35679	-0.18386	-0.29749	-0.59621	-0.4977	-0.461	-0.60402	-0.553	-0.48443	-0.33121	-0.60286	-0.2439	-0.15777	-0.29063	-0.34251	-0.3364	-0.38769	-0.33128	-0.0048919	0.049463	-0.23496	0.017862	-0.35083	-0.39003	-0.25587	-0.1816	-0.49445	-0.35753	-0.35707	-0.30984	-0.21424	-0.21066	-0.297	-0.50168	-0.38565	-0.40415
Leucyl-Arginine	-0.39828	-0.33662	-0.38792	-0.17435	-0.16271	-0.21102	-0.2611	-0.3878	-0.44487	-0.46458	-0.45797	-0.53315	-0.27762	-0.3481	-0.085145	-0.12256	-0.62598	-0.5352	-0.40006	-0.72539	-0.45837	-0.067046	-0.12316	-0.38581	-0.014943	0.11018	-0.12394	-0.06261	-0.086	-0.27158	-0.24828	-0.14308	0.09036	-0.17248	0.11758	-0.41294	-0.31347	-0.33543	-0.27834	-0.6331	-0.54605	-0.56773	-0.32568	-0.41248	-0.28531	-0.36056	-0.27184	-0.43115	-0.44606
Histidinyl-Phenyla	-0.30276	-0.34618	-0.36417	-0.24416	-0.27375	-0.26022	-0.43075	-0.55794	-0.4824	-0.48493	-0.44642	-0.57751	-0.49455	-0.29005	-0.37874	-0.48071	-0.60392	-0.34308	-0.44339	-0.46735	-0.24204	-0.17471	-0.25832	-0.33335	-0.32137	-0.2477	-0.26748	-0.25348	-0.33292	-0.44218	-0.55415	0.035671	-0.064141	-0.28908	-0.10781	-0.38544	-0.50019	-0.30119	-0.023276	-0.71697	-0.66717	-0.46937	-0.43649	-0.53012	-0.40192	-0.55363	-0.325	-0.46926	-0.49539
Phenylalanyl-Gluta	-0.45156	-0.40388	-0.40105	-0.37278	-0.51342	-0.17344	-0.36889	-0.5608	-0.70508	-0.62735	-0.61707	-0.66855	-0.23002	-0.079035	-0.036687	-0.21003	-0.4079	-0.37038	-0.30041	-0.52526	-0.42335	-0.3823	-0.094648	-0.1926	-0.15887	-0.081291	-0.10073	-0.13077	-0.14815	-0.26753	-0.36039	-0.17804	0.12136	-0.29166	0.04687	-0.17391	-0.31865	-0.40617	-0.21665	-0.51029	-0.6173	-0.54563	-0.43245	-0.48314	-0.21799	-0.29936	-0.4757	-0.28522	-0.34026
Leucyl-Serine	-0.022168	0.092466	-0.31627	0.19737	0.053524	0.091272	0.073307	-0.27489	-0.14921	-0.14128	-0.2359	-0.25504	-0.37168	-0.61127	-0.46098	-0.4343	-0.54863	-0.43143	-0.41686	-0.29261	-0.23819	-0.063262	-0.053381	-0.079502	-0.16896	-0.10229	-0.074771	-0.20768	-0.13323	-0.22595	-0.21836	0.043035	-0.13749	-0.083427	-0.40783	-0.48654	-0.64635	-0.44157	-0.2261	-0.41027	-0.5284	-0.40936	-0.24392	-0.44913	-0.47919	-0.39502	-0.43395	-0.3216	-0.25781
N6-Acetyl-L-lysine	-0.15575	-0.048761	-0.45575	-0.026	-0.17224	-0.0010675	-0.032373	-0.44671	-0.35738	-0.30953	-0.42261	-0.38878	-0.28904	-0.49838	-0.3982	-0.42387	-0.54583	-0.46522	-0.42519	-0.36438	-0.28914	-0.063572	0.048621	-0.07114	-0.20147	-0.12596	-0.054871	-0.20704	-0.13224	-0.25136	-0.31033	-0.060536	-0.16347	-0.14413	-0.36224	-0.38664	-0.62867	-0.39384	-0.24568	-0.4824	-0.59083	-0.51551	-0.33354	-0.49593	-0.52341	-0.40716	-0.40769	-0.25023	-0.20792
Symmetric dimethyl	-0.2378	-0.12134	-0.15634	0.099545	-0.14679	0.048541	0.097628	-0.383	-0.26987	-0.26886	-0.46911	-0.47812	-0.39129	-0.39983	-0.40499	-0.45553	-0.61335	-0.45293	-0.41601	-0.53365	-0.52083	-0.33448	-0.43874	-0.33799	-0.18933	-0.14142	-0.40334	-0.40371	-0.41598	-0.45299	0.10609	-0.022329	0.025104	-0.059108	0.080419	-0.44377	-0.32578	-0.59108	-0.63142	-0.5614	-0.42574	-0.56385	-0.31806	-0.37265	-0.074426	-0.3506	-0.46508	-0.56822	-0.59734
Acetaminophen	-0.15576	-0.089654	-0.038198	0.1699	0.0046902	-0.019304	0.26272	-0.18667	-0.2194	-0.12654	-0.26624	-0.23178	-0.12659	-0.36763	-0.061974	-0.099488	-0.28988	-0.30403	-0.25244	-0.28065	-0.24769	-0.1332	-0.053583	-0.089908	0.026602	0.070538	-0.20023	-0.13661	-0.0981	-0.16358	0.30281	-0.36404	0.0062795	-0.087888	-0.12307	-0.26702	-0.18427	-0.30782	-0.62154	-0.16844	-0.26106	-0.46381	-0.30738	-0.3084	-0.22865	-0.19526	-0.35078	-0.30913	-0.30858
N-Acetyl-L-asparti	-0.3179	-0.35376	-0.34298	-0.41207	-0.63017	-0.28519	-0.28324	-0.51532	-0.24688	-0.25042	-0.16217	-0.17811	0.054595	0.079336	0.15577	0.10914	-0.030039	-0.18942	0.096137	-0.33063	-0.32862	-0.14308	-0.057659	-0.28698	-0.176	-0.18226	0.096827	-0.077668	-0.032239	-0.081477	-0.10507	-0.35286	0.11171	0.057894	0.39218	0.18226	0.17771	0.24433	0.29774	0.12408	0.066755	-0.095436	-0.090309	0.062367	0.24483	0.27463	0.14123	0.19001	0.10144
Glycocholic acid	-0.11034	-0.17157	-0.1029	-0.36257	-0.29886	-0.59788	-0.33084	-0.30016	-0.18529	-0.19706	-0.1162	-0.28255	-0.16293	0.033569	0.35487	0.2382	0.053172	-0.041576	0.1766	-0.16311	-0.04255	-0.20403	-0.23488	-0.23057	-0.19211	-0.22562	-0.27145	-0.23569	-0.23314	-0.22137	0.073136	-0.46485	-0.1833	-0.16751	0.18567	0.1391	0.33173	0.086378	-0.005888	0.090528	0.1785	0.14151	0.17428	0.13262	0.36947	-0.0047345	0.11549	-0.073664	-0.1174
Cholic acid	0.04081	-0.088878	0.060938	-0.32712	0.035619	-0.48455	-0.084745	-0.049004	-0.0027047	-0.044869	-0.11605	-0.089685	-0.14753	-0.029085	0.20388	0.20796	0.021413	-0.23059	0.025526	-0.25536	-0.25864	-0.30956	-0.43955	-0.39338	0.14764	0.12469	0.03788	-0.024573	0.031847	0.038388	0.22674	-0.019984	0.048884	0.16864	0.38478	0.0019001	0.22112	0.088383	0.15147	0.076944	0.31049	0.22202	0.12439	0.27977	0.46132	0.28011	0.1143	0.10682	0.077073
Uric acid	-0.43595	-0.50111	-0.10014	-0.35329	-0.36426	-0.20441	-0.2115	-0.26792	-0.28443	-0.44101	-0.11682	-0.13287	-0.061485	-0.13571	-0.074932	-0.10959	-0.25138	-0.44329	-0.13903	-0.43962	-0.54815	-0.5661	-0.49889	-0.54608	-0.12839	-0.12659	-0.059635	-0.23486	-0.1874	-0.22168	-0.041442	-0.29011	0.032489	0.19391	0.46515	0.2918	0.38259	-0.041908	0.069384	0.1613	0.2381	-0.059469	-0.04682	0.39016	0.36682	0.41098	-0.040993	-0.052946	-0.13413
4-Pyridoxic acid	0.025711	0.026276	-0.17035	0.27766	-0.067095	-0.053246	0.045135	-0.29162	0.035104	-0.035055	0.15331	0.097249	-0.17088	-0.49545	-0.16007	-0.21768	-0.2897	-0.24145	0.089134	0.0067871	0.07015	0.30686	0.098294	-0.25472	-0.14966	-0.12577	-0.10878	-0.097885	-0.12456	-0.11652	-0.24064	-0.33569	-0.24141	-0.40209	-0.1391	-0.22977	-0.15374	0.35991	0.17795	0.10443	0.060886	0.11539	0.1792	-0.22809	-0.38252	-0.20954	-0.040277	-0.11508	-0.11024
2-Hydroxyglutarate	0.34215	0.16269	0.46596	0.3425	0.24531	0.25104	0.13688	0.13382	0.1544	0.082432	0.28352	0.1029	-0.36723	-0.36422	-0.17053	-0.23869	-0.26076	-0.028885	0.26886	0.15672	0.18719	0.28118	-0.33855	-0.25924	0.1493	0.15339	-0.19388	0.040393	-0.22716	-0.10049	-0.35565	-0.12679	-0.26979	-0.52789	-0.037932	-0.10943	0.31094	0.17772	-0.042839	0.062887	0.090097	0.22804	0.16866	-0.20549	-0.24796	-0.36049	-0.001533	-0.4167	-0.41685
L-Lysine	-0.19112	-0.14645	-0.11423	0.10427	-0.38968	-0.095041	-0.34135	-0.36432	-0.17977	-0.3438	0.073517	-0.21161	-0.18432	-0.18622	-0.16213	-0.24192	-0.35031	-0.23639	0.066945	-0.11534	-0.12724	-0.22379	-0.31384	-0.3808	-0.48564	-0.46133	-0.5617	-0.51003	-0.60081	-0.55074	-0.2759	-0.50713	-0.31744	-0.26817	-0.099785	0.31113	0.2979	-0.1943	-0.26923	0.031158	0.070761	-0.068036	0.0062869	0.25295	0.0087857	-0.085968	-0.17789	-0.49408	-0.51599
Indolelactic acid	-0.28105	-0.29426	0.024241	-0.11586	-0.068353	-0.33765	-0.066306	-0.19163	-0.23958	-0.32332	-0.31704	-0.40817	-0.19686	-0.38541	-0.091305	-0.20234	-0.44021	-0.34961	-0.11351	-0.41359	-0.17277	-0.13753	-0.28211	-0.41597	-0.084909	-0.03636	-0.42833	-0.23808	-0.3272	-0.3993	0.01305	-0.40855	-0.15094	-0.26005	0.175	-0.077319	0.16204	-0.16911	-0.42784	-0.33216	-0.057215	-0.33936	-0.17772	-0.064098	0.041116	-0.29139	-0.11269	-0.47088	-0.49582
L-Threonine	0.44489	0.17787	0.11526	0.15002	0.19953	-0.010047	-0.042778	-0.016504	0.32031	0.17506	0.23868	0.23609	-0.57102	-0.42518	-0.054042	-0.074415	-0.20214	-0.14247	0.13177	0.1262	0.011267	-0.2131	-0.30642	-0.20584	0.004111	-0.0496	-0.071291	-0.19134	-0.20047	-0.050567	-0.1819	-0.017067	-0.17773	-0.16582	-0.071851	-0.041382	0.14039	0.10809	0.11575	0.32929	0.21434	0.38248	0.28417	0.13478	0.21908	-0.13407	0.053181	-0.092699	-0.072528
S-Lactoylglutathio	0.34758	0.1731	0.24515	0.43343	0.18156	0.14555	0.15349	0.019698	0.33333	0.15264	0.35347	0.3804	-0.35134	-0.36882	-0.29592	-0.22479	-0.17848	-0.18783	0.10622	0.19284	-0.0477	-0.31985	-0.38524	-0.3745	-0.11883	-0.17851	-0.081996	-0.26134	-0.26987	-0.093387	-0.04713	-0.067648	-0.016596	0.029877	0.0074988	0.10563	0.29841	0.042885	0.2464	0.49551	0.48631	0.34331	0.13519	0.34915	0.18959	0.21014	-0.073455	-0.051106	-0.049707
5'-Methylthioadeno	0.1399	-0.12959	0.37099	0.27476	0.24946	0.21506	0.28015	0.095304	0.26552	0.16983	0.51583	0.47071	-0.29035	-0.20153	-0.16692	-0.0083032	-0.03207	0.019283	0.028442	0.11287	-0.1572	-0.38122	-0.50914	-0.38175	0.096695	0.024239	0.14009	-0.052734	-0.066969	0.058844	-0.040783	-0.10245	0.014362	0.2499	-0.04609	0.23482	0.47521	0.018165	0.10787	0.54893	0.33609	0.26823	-0.040747	0.3203	0.10105	0.35479	-0.078461	0.031167	0.026054
L-Proline	-0.064364	-0.19036	0.035905	0.02239	-0.02776	-0.097477	-0.20263	-0.20101	0.028644	-0.21	0.063537	-0.085467	-0.54606	-0.58117	-0.29804	-0.32164	-0.64311	-0.59332	-0.15679	-0.49126	-0.49552	-0.2541	-0.73936	-0.76807	-0.078795	-0.023071	-0.25711	-0.30659	-0.36963	-0.36311	-0.25164	-0.090838	-0.17488	-0.099983	0.26807	-0.14474	0.051487	0.0004189	-0.038902	-0.10593	0.0040556	0.048649	0.10294	0.098308	0.054546	-0.069476	-0.14186	-0.49431	-0.54093
L-Histidine	0.048945	-0.17598	0.37357	0.40198	0.35437	0.29419	0.20573	0.094216	0.29992	0.10566	0.46416	0.32273	-0.53625	-0.57902	-0.41122	-0.28685	-0.47802	-0.25996	-0.2259	-0.18328	-0.31911	-0.16486	-0.76637	-0.60861	0.15692	0.16018	-0.065002	-0.091513	-0.17909	-0.13022	-0.094646	-0.023253	-0.15039	0.11999	0.086898	-0.084243	0.17722	-0.036026	-0.12622	0.11046	0.058978	0.070342	-0.0010512	0.13527	-0.050176	0.0071803	-0.04523	-0.43597	-0.45768
L-Methionine	0.17698	-0.087164	0.30195	0.30114	0.19193	0.14997	0.11905	-0.036822	0.21533	0.050714	0.41977	0.30353	-0.54693	-0.48993	-0.37155	-0.27125	-0.3868	-0.31201	-0.081887	-0.067894	-0.27663	-0.41623	-0.72296	-0.59627	-0.042267	-0.07626	-0.094404	-0.26201	-0.3087	-0.19223	-0.19232	-0.096208	-0.11544	0.078307	-0.049873	0.05225	0.31122	-0.045765	0.043709	0.35381	0.22708	0.24123	0.01771	0.24769	0.027053	0.14004	-0.19623	-0.28854	-0.29735
Dihydrouracil	-0.26635	-0.42615	-0.0052403	0.078215	0.015096	0.16104	0.10573	-0.22177	-0.20633	-0.18437	0.04276	0.082717	-0.13047	0.096231	-0.31865	-0.26392	-0.2772	-0.13211	-0.45825	-0.12682	-0.28383	-0.2773	-0.33327	-0.29133	-0.014674	-0.0032372	-0.19275	-0.14004	-0.20118	-0.17384	-0.06909	0.10102	0.10785	0.13082	-0.053209	-0.027112	0.0043075	-0.15253	-0.38608	-0.14819	-0.16883	-0.16899	-0.33287	0.020253	-0.29846	0.023569	-0.23837	-0.27752	-0.31712
L-Tryptophan	-0.33531	-0.50023	-0.033321	-0.044818	0.091389	0.061799	-0.030399	-0.16357	0.027618	-0.16638	0.16181	0.021543	-0.35884	-0.3994	-0.19002	-0.15609	-0.45316	-0.32948	-0.31705	-0.5332	-0.57436	-0.21995	-0.6311	-0.60811	0.185	0.23751	-0.033144	0.03234	-0.053269	-0.091319	-0.16838	0.046714	0.15262	0.10695	0.37567	-0.22097	0.056479	0.047653	-0.11834	-0.11003	-0.14139	-0.14732	-0.14347	0.059355	0.05983	0.063798	-0.048623	-0.37399	-0.4221
Hydroxyphenyllacti	-0.15081	-0.28863	0.039155	0.095852	0.26703	0.18439	0.19692	-0.050752	0.085943	-0.11972	0.14124	0.12916	-0.23725	-0.27852	-0.26886	-0.15099	-0.34644	-0.26042	-0.22509	-0.35637	-0.50572	-0.19789	-0.59891	-0.59261	0.2999	0.3216	0.11564	0.13121	0.032252	0.07123	-0.15905	0.2125	0.21761	0.18356	0.44814	-0.17005	0.24795	-0.074052	0.04369	-0.044079	0.15417	-0.022003	-0.07839	0.19907	0.13894	0.23018	0.019812	-0.15784	-0.1734
Isobutyryl-L-carni	-0.39049	-0.48056	-0.27665	-0.23573	0.042449	-0.068986	0.13002	-0.2522	-0.11407	-0.23677	-0.078357	0.066716	-0.11273	-0.23559	0.028575	-0.0093295	-0.064605	-0.030564	-0.22213	-0.27737	-0.36162	-0.075147	-0.077303	-0.28733	0.26779	0.26872	0.32122	0.2408	0.25301	0.23866	-0.15688	-0.02741	0.11189	-0.020693	0.3195	-0.16294	-0.015496	0.3006	0.16653	0.035937	0.035357	-0.07243	-0.048679	-0.056498	0.0066786	0.079062	0.044357	0.20091	0.17111
Isovalerylcarnitin	-0.18814	-0.25533	-0.30831	-0.12221	0.10154	-0.055762	0.11324	-0.23872	-0.056954	-0.163	-0.041378	0.10849	-0.13436	-0.22059	0.10102	0.051973	0.027318	0.036245	-0.088814	-0.097156	-0.20445	0.043619	0.07262	-0.16809	0.23415	0.21596	0.29504	0.23922	0.23737	0.28194	-0.1702	0.011411	0.070823	-0.16406	0.1491	-0.24645	-0.026397	0.37378	0.22693	0.12037	0.14818	0.057676	0.06869	-0.071398	-0.023537	-0.0093362	0.061829	0.24285	0.25559
Valerylcarnitine	-0.11646	-0.176	-0.2897	-0.018992	0.11124	0.10937	0.19722	-0.2139	0.029108	-0.077448	0.00042717	0.16179	-0.15488	-0.27049	-0.012001	-0.051394	-0.019619	0.042458	-0.060722	-0.057488	-0.17546	0.081043	0.12526	-0.10768	0.20086	0.17669	0.29883	0.22397	0.19816	0.26735	-0.23524	0.094382	0.14817	-0.18827	0.12043	-0.31968	-0.043766	0.37152	0.25388	0.15177	0.12117	0.051473	0.064481	-0.14214	-0.055651	-0.059824	0.0087567	0.21343	0.23144
D-Glyceraldehyde 3	-0.061618	-0.072292	0.13019	-0.076014	0.10363	-0.10009	0.23426	0.031665	0.016682	0.0063965	-0.2468	-0.1496	0.006881	-0.19068	0.19754	0.088086	0.050709	0.09163	0.18758	-0.20415	-0.045094	0.21044	0.072874	-0.085413	0.31053	0.33992	0.1671	0.3109	0.2159	0.19739	0.091508	-0.13002	0.24831	-0.24528	0.47241	-0.27398	0.02951	0.23935	0.11491	-0.097743	-0.032039	-0.19804	-0.12846	-0.40224	0.062762	-0.11979	0.059425	0.090105	0.038002
Propionylcarnitine	-0.54056	-0.55528	-0.27211	-0.31337	0.019922	-0.16144	0.070799	-0.15388	-0.19703	-0.26144	-0.027111	-0.046075	0.095572	-0.18789	0.034995	-0.0055619	-0.084816	-0.046171	-0.28871	-0.3146	-0.18795	0.10683	0.081494	-0.14152	0.18313	0.22662	0.12873	0.22707	0.2005	0.086303	-0.17816	-0.18786	0.020338	-0.059322	0.095904	-0.093518	0.024477	0.28405	-0.080499	-0.074514	-0.11245	-0.19074	-0.11401	-0.022891	-0.19783	-0.03148	0.0014426	-0.027362	-0.030291
L-Aspartic acid	-0.30143	-0.24857	-0.25178	-0.20971	0.11186	-0.21019	0.083105	-0.075781	0.043457	0.0069963	-0.097337	-0.13837	-0.042197	-0.11979	0.28608	0.20111	0.032274	0.18288	-0.065151	-0.29771	-0.096635	0.14119	0.17287	0.0064475	0.24945	0.29824	0.13227	0.25465	0.24877	0.17163	-0.05659	-0.012989	0.16005	-0.18142	0.13439	-0.29395	-0.2317	0.15987	-0.14063	-0.21109	-0.31972	-0.11227	0.027022	-0.28287	-0.016612	-0.23432	-0.12522	-0.007461	-0.014201
Serylisoleucine	-0.1098	-0.033125	-0.42619	-0.10793	-0.20499	-0.025203	-0.059132	-0.35962	-0.29785	-0.25945	-0.31556	-0.28245	-0.15426	-0.45135	-0.27976	-0.29233	-0.40306	-0.43765	-0.27729	-0.28486	-0.20766	-0.0016916	0.13347	-0.00068794	-0.13307	-0.073626	0.10577	-0.077869	0.017221	-0.11226	-0.31474	-0.13179	-0.13958	-0.081266	-0.23769	-0.24186	-0.45985	-0.23291	0.013515	-0.26524	-0.41648	-0.37294	-0.21493	-0.35854	-0.38161	-0.21669	-0.19894	-0.055131	-0.018445
Serylvaline	-0.0059712	0.088507	-0.33787	-0.1043	-0.14413	0.10862	0.02549	-0.19087	-0.24305	-0.12696	-0.29904	-0.22944	0.024556	-0.22314	-0.03992	-0.049723	-0.1546	-0.20958	-0.11015	-0.14403	-0.082458	0.18194	0.34238	0.25289	0.088449	0.14132	0.2741	0.1701	0.24207	0.12389	-0.21359	-0.064024	-0.051288	-0.091721	-0.21075	-0.19639	-0.39534	-0.18456	-0.029284	-0.22125	-0.41674	-0.35291	-0.18193	-0.40931	-0.33427	-0.19274	-0.073562	0.1011	0.14752
Phenylalanyl-Serin	-0.25081	-0.17291	-0.62571	-0.46255	-0.48396	-0.11533	-0.10507	-0.47736	-0.3813	-0.30054	-0.57929	-0.30497	0.13495	0.02579	0.017082	-0.0042967	-0.11022	-0.35739	-0.26946	-0.37839	-0.43483	-0.157	0.24542	0.085994	0.040864	0.074266	0.37669	0.086637	0.2741	0.1498	-0.040175	-0.0092786	0.20787	0.21965	0.30227	-0.04807	-0.35616	-0.14886	0.14786	-0.20336	-0.25261	-0.38877	-0.22183	-0.13414	0.10344	0.18162	0.058472	0.37376	0.33608
Phenylalanyl-Valin	-0.10102	-0.029848	-0.46457	-0.3606	-0.30905	-0.039791	-0.17332	-0.26408	-0.24601	-0.17947	-0.28228	-0.19217	0.045505	-0.1013	-0.10053	-0.073032	-0.15725	-0.32436	-0.26332	-0.24191	-0.22438	0.076981	0.1712	0.1383	0.0027442	0.044618	0.32615	0.078334	0.226	0.081677	-0.21859	0.027833	-0.12317	0.17266	-0.031583	-0.025635	-0.38066	-0.091204	0.17301	-0.20125	-0.3109	-0.21364	-0.050497	-0.1047	-0.13432	0.027302	0.10804	0.19524	0.20668
Threoninyl-Leucine	-0.024788	0.0011122	-0.47791	-0.35162	-0.34304	-0.07628	-0.079597	-0.32213	-0.29841	-0.17981	-0.41334	-0.21773	0.11921	-0.076088	0.15565	0.10848	-0.079076	-0.32079	-0.052278	-0.20653	-0.19189	0.090811	0.3874	0.21176	0.13619	0.17905	0.3478	0.17547	0.31281	0.20025	-0.12097	-0.13883	0.024116	-0.018133	0.063891	-0.056486	-0.28997	-0.013919	0.07463	-0.087903	-0.25423	-0.24107	-0.075942	-0.24067	-0.091388	0.019115	0.10674	0.31851	0.32169
Cysteinylglycine	0.10499	0.17991	0.050844	0.30062	0.22145	0.45781	0.42494	0.069192	0.31071	0.30592	0.032968	0.032134	-0.25653	-0.31522	-0.43857	-0.36054	-0.32578	-0.1688	-0.31291	-0.1874	-0.30394	-0.037327	-0.36569	-0.037261	0.21535	0.22118	0.026075	0.0089724	0.0096909	0.02142	0.14542	0.47965	0.13589	0.19301	0.086136	-0.4483	-0.38378	-0.32549	-0.35814	-0.29008	-0.2844	-0.11741	0.038487	-0.14682	0.094294	-0.1471	-0.21888	-0.31708	-0.3091
Succinic acid	0.004872	0.03335	-0.01693	0.1601	0.21995	0.13084	0.28153	-0.11557	0.052689	-0.023689	-0.16564	-0.094311	-0.3704	-0.51635	-0.51628	-0.46577	-0.46168	-0.42253	-0.44947	-0.34526	-0.48877	-0.18862	-0.5619	-0.39252	0.14018	0.18639	0.013671	-0.090873	-0.05237	-0.066179	0.0471	0.31887	-0.050127	0.15562	0.079238	-0.41833	-0.49641	-0.29467	-0.20978	-0.37597	-0.23712	-0.20235	-0.14467	-0.14518	-0.1278	-0.071623	-0.30588	-0.26915	-0.26669
Serylleucine	0.079517	0.085692	0.0011698	0.098456	-0.14471	-0.0060743	-0.028073	-0.19285	0.016264	0.064604	-0.094378	-0.096967	-0.35253	-0.24321	-0.16742	-0.085986	-0.34809	-0.41749	-0.20513	-0.30533	-0.37839	-0.12521	-0.48178	-0.37535	0.056865	0.048703	0.058534	-0.14065	-0.031394	-0.090349	0.24665	0.048318	-0.16291	0.21367	0.14963	-0.1903	-0.26159	-0.20372	-0.082949	-0.23278	-0.083992	-0.041673	0.098355	-0.047337	0.17664	-0.0058143	0.019664	-0.15378	-0.19159
Urocanic acid	-0.096561	0.028306	-0.0074157	0.031314	0.058465	0.084291	0.33741	-0.078294	-0.019573	-0.059358	-0.25248	-0.20084	-0.13768	-0.28742	-0.26089	-0.26409	-0.27385	-0.29078	-0.31138	-0.30755	-0.42723	-0.1587	-0.46608	-0.20714	0.17678	0.1946	-0.093837	-0.10437	-0.074716	-0.074358	0.28347	0.03561	-0.11827	0.13459	0.2731	-0.16859	-0.10896	-0.37581	-0.49032	-0.27991	-0.049746	-0.19776	0.047407	0.050629	0.19597	-0.0080014	-0.13846	-0.26237	-0.28204
Isoleucyl-Alanine	0.12017	0.1518	0.19775	0.22933	0.12703	0.16705	0.35846	0.015503	0.16719	0.19044	-0.055941	-0.033856	-0.28559	-0.19209	-0.17825	-0.11039	-0.13212	-0.05691	-0.10994	-0.094773	-0.25638	-0.29918	-0.48076	-0.14162	0.11487	0.056431	-0.036145	-0.14686	-0.090029	-0.035147	0.39052	0.094586	-0.037984	0.22088	0.13227	-0.14376	-0.011116	-0.44643	-0.35615	-0.089778	0.019929	-0.058686	0.054277	-0.0034236	0.36104	0.0013231	-0.11866	-0.14351	-0.15445
1-Methylguanine	0.053962	0.078344	0.048668	0.1957	0.067206	0.19677	0.41962	-0.12365	0.23084	0.19011	-0.02941	0.027402	-0.32265	-0.33593	-0.28205	-0.23195	-0.23256	-0.15259	-0.20213	-0.19427	-0.39793	-0.20386	-0.53209	-0.25203	0.18065	0.14389	0.05675	-0.095089	-0.032813	0.022173	0.27975	0.10567	-0.04819	0.20872	0.2962	-0.20243	-0.13934	-0.27048	-0.26099	-0.091045	-0.013979	-0.024336	0.12987	-0.0060633	0.32261	0.034681	-0.080374	-0.12487	-0.1654
N-Acetyl-L-methion	0.29799	0.34601	0.22793	0.2903	0.0025294	0.059176	0.037691	0.12776	0.18168	0.18756	-0.085193	-0.04402	-0.011307	-0.24864	-0.15272	-0.087107	-0.2253	-0.31003	0.043202	-0.022991	0.030832	0.17657	-0.076229	-0.052813	-0.028161	-0.0031187	-0.18862	-0.16121	-0.13382	-0.17564	0.3772	-0.17931	-0.20025	0.12504	0.029738	0.069555	-0.032757	-0.16447	-0.25736	-0.11862	0.10152	-0.22735	-0.078136	0.12537	0.11488	-0.051067	0.23045	-0.20798	-0.2015
thymine	-0.12056	-0.083501	-0.041324	0.061103	-0.070712	0.28432	-0.031534	0.069689	0.061297	0.061764	-0.087949	0.07725	0.12339	0.07026	-0.32482	-0.22904	-0.13988	-0.092378	-0.33008	-0.079845	-0.11293	-0.027219	0.093346	0.17964	-0.22331	-0.22259	-0.1361	-0.20177	-0.13838	-0.19783	0.26914	0.23659	0.15607	0.43965	0.053423	-0.03123	-0.17314	-0.13355	-0.17372	-0.15507	-0.12503	-0.40382	-0.3002	0.068867	0.033025	0.035774	0.1871	-0.075359	-0.09159
L-Alanine	0.25026	0.16634	0.22789	0.40819	0.28448	0.80078	0.54981	0.23451	0.38034	0.34126	0.30677	0.40128	-0.10013	-0.19777	-0.46419	-0.31841	-0.14237	-0.047685	-0.19242	0.16006	-0.18462	-0.074614	-0.30205	0.11816	0.36115	0.31474	0.26711	0.18759	0.16002	0.25859	0.045914	0.41106	0.17381	0.3329	0.15738	-0.061021	0.055511	-0.24482	-0.12182	0.18127	0.051645	0.037044	0.046886	0.16047	0.18539	0.18806	0.079563	-0.048718	-0.040909
Inosinic acid	0.0022712	-0.1674	-0.036787	0.055513	0.25833	0.5319	0.4829	0.0089587	0.20071	0.14547	0.091641	0.27067	-0.12778	-0.23245	-0.41325	-0.26488	-0.27221	-0.25531	-0.41824	-0.2288	-0.45972	-0.0074921	-0.3389	-0.21249	0.66205	0.66897	0.58977	0.51064	0.45983	0.46329	-0.1833	0.54189	0.41276	0.32235	0.46392	-0.27158	-0.072146	0.022669	0.15208	-0.063295	-0.036089	-0.045401	-0.10825	0.091865	0.11516	0.23243	0.10112	0.068511	0.051502
Sarcosine	0.082226	0.20671	0.12549	0.20319	0.19488	0.48976	0.26789	0.2648	0.14643	0.09518	0.0008036	0.14357	0.16079	0.012054	-0.34637	-0.34349	-0.036912	0.010413	0.010937	0.08066	-0.010407	0.24657	0.059062	0.070355	0.13243	0.15022	0.16196	0.19052	0.10282	0.15326	-0.13234	0.59984	0.22399	-0.035688	0.20077	-0.31009	-0.19689	0.12172	0.26898	-0.13175	0.033906	0.090957	0.12436	-0.18642	-0.15725	0.0024623	-0.076569	0.05917	0.060767
N-a-Acetyl-L-argin	-0.12118	-0.15691	-0.048496	-0.16064	0.18471	0.33844	0.32468	0.14853	0.028961	0.074034	-0.058049	0.010441	0.16048	-0.022569	0.052006	0.095772	-0.12217	-0.15948	-0.17729	-0.2859	-0.28402	0.25196	-0.0014405	0.051711	0.68311	0.72767	0.33897	0.53543	0.45585	0.37585	0.0035847	0.31536	0.24765	0.085235	0.30522	-0.23733	0.046696	0.04764	-0.35007	-0.21992	-0.14532	-0.14755	0.010876	-0.0094814	0.072703	0.0079228	0.15339	-0.054931	-0.03342
L-Kynurenine	0.13341	0.05771	0.048115	0.2405	0.15151	0.43412	0.2575	-0.0062529	0.1303	0.10004	0.058799	0.038715	-0.036006	-0.2509	-0.14779	-0.15413	-0.12137	0.084046	0.05569	0.13151	0.065429	0.3265	0.047411	0.14641	0.32355	0.33153	0.057277	0.29882	0.13524	0.17626	-0.15208	0.01158	-0.029138	-0.19032	0.017301	-0.088568	0.037118	-0.034798	-0.25882	-0.10683	-0.098096	-0.26212	-0.18304	-0.11527	-0.053783	-0.22634	0.25647	-0.15336	-0.11248
[truncated: 135 more columns]
