# Supplementary material for: Exploration of the metabolomic mechanisms of postmenopausal hypertension induced by low estrogen state
Source: eLife. 2025 Jan 16;13:RP101701. doi: 10.7554/eLife.101701 (PMC11737871; doi:10.7554/eLife.101701)
Supplement: Supplementary file 8. [file elife-101701-supp8.csv]

	O6	O8	O5	O3	O7	O4	O1	O2	E2	E4	S7	S1	S6	E5	S8	E1	E6	E3	E7	E8	S2	S5	S3	S4
O6	1	0.68373	-0.044838	0.010195	0.13134	0.35531	-0.098816	0.14967	-0.1027	-0.26347	-0.11691	-0.21594	-0.099208	-0.33429	-0.22342	0.06312	0.077649	-0.046188	-0.19218	0.035163	-0.36448	-0.4376	-0.2697	-0.13319
O8	0.68373	1	-0.090701	-0.11292	0.19448	0.14953	-0.10894	0.22171	-0.095848	-0.3016	-0.43558	-0.38447	-0.35001	-0.34339	-0.30269	0.29047	0.07962	0.06101	-0.09447	0.1228	-0.2978	-0.28477	-0.054346	-0.0016361
O5	-0.044838	-0.090701	1	0.43647	0.2898	0.13545	0.19168	0.1432	-0.66684	-0.50376	0.041082	-0.14972	-0.26649	0.04022	-0.03599	-0.12778	-0.46237	-0.022042	-0.12072	0.10908	0.030387	0.12837	0.29918	0.049175
O3	0.010195	-0.11292	0.43647	1	0.47786	0.21099	0.047276	0.069183	-0.26275	-0.11363	0.025773	0.10163	-0.051519	0.1748	0.009895	-0.005999	-0.36407	-0.28073	-0.44163	-0.19407	-0.1688	-0.17581	-0.24361	-0.21331
O7	0.13134	0.19448	0.2898	0.47786	1	0.032225	-0.078374	-0.0020743	-0.30526	-0.25744	-0.31279	-0.034458	-0.23876	-0.05521	-0.078268	0.10141	-0.20875	0.12399	-0.20737	-0.017768	-0.31233	-0.29189	-0.15273	-0.11974
O4	0.35531	0.14953	0.13545	0.21099	0.032225	1	0.086535	0.32625	-0.13512	-0.18427	0.085925	0.10912	0.06585	0.036424	-0.21503	0.011771	-0.16707	-0.24508	-0.33188	-0.18729	-0.21293	-0.4063	-0.28235	-0.44633
O1	-0.098816	-0.10894	0.19168	0.047276	-0.078374	0.086535	1	0.39632	-0.038846	-0.043621	0.052649	0.17661	0.12305	-0.27839	-0.33472	-0.24834	-0.33808	-0.24925	-0.17373	-0.18385	-0.0029458	0.034067	0.15222	0.049194
O2	0.14967	0.22171	0.1432	0.069183	-0.0020743	0.32625	0.39632	1	-0.17806	-0.11117	-0.089845	0.14379	-0.041366	-0.25251	-0.44598	-0.15391	-0.34593	-0.22278	-0.38044	-0.22184	-0.13479	-0.10814	0.24574	-0.054926
E2	-0.1027	-0.095848	-0.66684	-0.26275	-0.30526	-0.13512	-0.038846	-0.17806	1	0.53525	0.069467	0.1714	0.30581	-0.002698	0.041317	0.047928	0.31923	-0.15925	0.074628	-0.13262	-0.10537	-0.16571	-0.38961	-0.10992
E4	-0.26347	-0.3016	-0.50376	-0.11363	-0.25744	-0.18427	-0.043621	-0.11117	0.53525	1	0.19864	0.22888	0.43829	0.11304	-0.083827	-0.17355	0.17124	-0.22069	0.053418	-0.13137	-0.14362	-0.10769	-0.18973	-0.057579
S7	-0.11691	-0.43558	0.041082	0.025773	-0.31279	0.085925	0.052649	-0.089845	0.069467	0.19864	1	0.17075	0.44198	0.15367	0.082591	-0.38358	-0.16243	-0.28787	-0.0078616	-0.089397	0.075339	-0.0057568	-0.10743	-0.040423
S1	-0.21594	-0.38447	-0.14972	0.10163	-0.034458	0.10912	0.17661	0.14379	0.1714	0.22888	0.17075	1	0.42705	0.031052	-0.12112	-0.24588	-0.25384	-0.34778	-0.3768	-0.46971	-0.062173	-0.13875	-0.15064	-0.24542
S6	-0.099208	-0.35001	-0.26649	-0.051519	-0.23876	0.06585	0.12305	-0.041366	0.30581	0.43829	0.44198	0.42705	1	-0.048552	-0.015656	-0.32475	-0.071357	-0.39952	-0.16943	-0.22934	-0.11926	-0.2716	-0.20251	-0.082049
E5	-0.33429	-0.34339	0.04022	0.1748	-0.05521	0.036424	-0.27839	-0.25251	-0.002698	0.11304	0.15367	0.031052	-0.048552	1	0.25708	0.21955	0.041422	-0.037733	0.015662	0.053174	0.042497	-0.03417	-0.1715	-0.39743
S8	-0.22342	-0.30269	-0.03599	0.009895	-0.078268	-0.21503	-0.33472	-0.44598	0.041317	-0.083827	0.082591	-0.12112	-0.015656	0.25708	1	0.049423	0.14366	0.13586	0.063978	0.052251	0.32508	0.33584	-0.17214	-0.029414
E1	0.06312	0.29047	-0.12778	-0.005999	0.10141	0.011771	-0.24834	-0.15391	0.047928	-0.17355	-0.38358	-0.24588	-0.32475	0.21955	0.049423	1	0.19899	0.10347	-0.035391	0.042906	-0.11109	-0.10908	-0.24178	-0.27991
E6	0.077649	0.07962	-0.46237	-0.36407	-0.20875	-0.16707	-0.33808	-0.34593	0.31923	0.17124	-0.16243	-0.25384	-0.071357	0.041422	0.14366	0.19899	1	0.2359	0.2302	0.093081	0.022161	0.1018	-0.30241	-0.0067914
E3	-0.046188	0.06101	-0.022042	-0.28073	0.12399	-0.24508	-0.24925	-0.22278	-0.15925	-0.22069	-0.28787	-0.34778	-0.39952	-0.037733	0.13586	0.10347	0.2359	1	0.2153	0.18243	0.19588	0.21367	0.11811	0.042256
E7	-0.19218	-0.09447	-0.12072	-0.44163	-0.20737	-0.33188	-0.17373	-0.38044	0.074628	0.053418	-0.0078616	-0.3768	-0.16943	0.015662	0.063978	-0.035391	0.2302	0.2153	1	0.47514	0.033683	0.22217	0.26227	0.32987
E8	0.035163	0.1228	0.10908	-0.19407	-0.017768	-0.18729	-0.18385	-0.22184	-0.13262	-0.13137	-0.089397	-0.46971	-0.22934	0.053174	0.052251	0.042906	0.093081	0.18243	0.47514	1	-0.12764	-0.0024823	0.13169	0.099271
S2	-0.36448	-0.2978	0.030387	-0.1688	-0.31233	-0.21293	-0.0029458	-0.13479	-0.10537	-0.14362	0.075339	-0.062173	-0.11926	0.042497	0.32508	-0.11109	0.022161	0.19588	0.033683	-0.12764	1	0.46864	0.2858	0.14001
S5	-0.4376	-0.28477	0.12837	-0.17581	-0.29189	-0.4063	0.034067	-0.10814	-0.16571	-0.10769	-0.0057568	-0.13875	-0.2716	-0.03417	0.33584	-0.10908	0.1018	0.21367	0.22217	-0.0024823	0.46864	1	0.32546	0.32958
S3	-0.2697	-0.054346	0.29918	-0.24361	-0.15273	-0.28235	0.15222	0.24574	-0.38961	-0.18973	-0.10743	-0.15064	-0.20251	-0.1715	-0.17214	-0.24178	-0.30241	0.11811	0.26227	0.13169	0.2858	0.32546	1	0.56322
S4	-0.13319	-0.0016361	0.049175	-0.21331	-0.11974	-0.44633	0.049194	-0.054926	-0.10992	-0.057579	-0.040423	-0.24542	-0.082049	-0.39743	-0.029414	-0.27991	-0.0067914	0.042256	0.32987	0.099271	0.14001	0.32958	0.56322	1
