# Supplementary material for: Exploration of the metabolomic mechanisms of postmenopausal hypertension induced by low estrogen state
Source: eLife. 2025 Jan 16;13:RP101701. doi: 10.7554/eLife.101701 (PMC11737871; doi:10.7554/eLife.101701)
Supplement: Supplementary file 9. [file elife-101701-supp9.csv]

	O6	O8	O5	O3	O7	O4	O1	O2	E2	E4	S7	S1	S6	E5	S8	E1	E6	E3	E7	E8	S2	S5	S3	S4
O6	NA	0	0.5456	0.89076	0.075542	7.4501e-07	0.18203	0.042574	0.16536	0.00030207	0.114	0.0032396	0.18029	3.5225e-06	0.0022996	0.39465	0.29479	0.53356	0.0089625	0.63559	3.6482e-07	5.2482e-10	0.00021368	0.071478
O8	0	NA	0.22078	0.12697	0.0081591	0.042776	0.14102	0.0024894	0.19557	3.1762e-05	6.4276e-10	7.1148e-08	1.1138e-06	1.8229e-06	2.9633e-05	6.3376e-05	0.28266	0.41067	0.20211	0.096785	4.0334e-05	8.9327e-05	0.46374	0.98241
O5	0.5456	0.22078	NA	5.8774e-10	6.6001e-05	0.066759	0.0091472	0.052467	0	3.1153e-13	0.57979	0.042503	0.00025566	0.58777	0.62766	0.083894	3.911e-11	0.76648	0.1026	0.1405	0.68219	0.082464	3.699e-05	0.5074
O3	0.89076	0.12697	5.8774e-10	NA	6.9109e-12	0.0040409	0.52395	0.35073	0.00031422	0.12457	0.72838	0.16982	0.48734	0.017633	0.89395	0.93558	3.7687e-07	0.00011338	3.4872e-10	0.0082971	0.021988	0.016976	0.00086129	0.0036452
O7	0.075542	0.0081591	6.6001e-05	6.9109e-12	NA	0.6641	0.29029	0.97771	2.5134e-05	0.00041875	1.5397e-05	0.64239	0.0010986	0.45665	0.29094	0.17076	0.0044589	0.093558	0.0047352	0.8108	1.5865e-05	5.8138e-05	0.038471	0.10545
O4	7.4501e-07	0.042776	0.066759	0.0040409	0.6641	NA	0.2428	6.1938e-06	0.067442	0.012279	0.24615	0.14037	0.37448	0.62351	0.0033757	0.874	0.023403	0.0007993	4.1789e-06	0.010903	0.003708	1.0497e-08	0.00010308	2.1529e-10
O1	0.18203	0.14102	0.0091472	0.52395	0.29029	0.2428	NA	2.5618e-08	0.6006	0.55656	0.47783	0.016475	0.096094	0.00012997	3.4146e-06	0.00067597	2.6838e-06	0.00064491	0.018346	0.012484	0.96834	0.64617	0.039132	0.50723
O2	0.042574	0.0024894	0.052467	0.35073	0.97771	6.1938e-06	2.5618e-08	NA	0.015595	0.133	0.22518	0.051496	0.57717	0.00054398	2.2305e-10	0.036988	1.5112e-06	0.0023684	9.9853e-08	0.0024746	0.068105	0.14397	0.00077264	0.45898
E2	0.16536	0.19557	0	0.00031422	2.5134e-05	0.067442	0.6006	0.015595	NA	4.885e-15	0.34875	0.019995	2.4259e-05	0.971	0.57762	0.51824	1.0013e-05	0.030835	0.31403	0.072706	0.15456	0.024574	4.5909e-08	0.13743
E4	0.00030207	3.1762e-05	3.1153e-13	0.12457	0.00041875	0.012279	0.55656	0.133	4.885e-15	NA	0.0068699	0.0017774	4.8942e-10	0.12657	0.25792	0.018471	0.020118	0.0026087	0.47141	0.075467	0.05177	0.14566	0.0098918	0.43753
S7	0.114	6.4276e-10	0.57979	0.72838	1.5397e-05	0.24615	0.47783	0.22518	0.34875	0.0068699	NA	0.02048	3.367e-10	0.037276	0.26503	7.6723e-08	0.027603	7.4176e-05	0.91565	0.22751	0.30943	0.93818	0.14662	0.58589
S1	0.0032396	7.1148e-08	0.042503	0.16982	0.64239	0.14037	0.016475	0.051496	0.019995	0.0017774	0.02048	NA	1.491e-09	0.67563	0.10148	0.00076731	0.00050721	1.3162e-06	1.3498e-07	1.7386e-11	0.40179	0.060332	0.041236	0.00078544
S6	0.18029	1.1138e-06	0.00025566	0.48734	0.0010986	0.37448	0.096094	0.57717	2.4259e-05	4.8942e-10	3.367e-10	1.491e-09	NA	0.5128	0.83294	6.8698e-06	0.33576	1.9298e-08	0.021487	0.0017384	0.10687	0.00019198	0.0058347	0.26818
E5	3.5225e-06	1.8229e-06	0.58777	0.017633	0.45665	0.62351	0.00012997	0.00054398	0.971	0.12657	0.037276	0.67563	0.5128	NA	0.00042686	0.0027497	0.57665	0.61108	0.83287	0.47345	0.56679	0.64517	0.019926	2.3228e-08
S8	0.0022996	2.9633e-05	0.62766	0.89395	0.29094	0.0033757	3.4146e-06	2.2305e-10	0.57762	0.25792	0.26503	0.10148	0.83294	0.00042686	NA	0.50526	0.051717	0.065936	0.38824	0.48117	6.7178e-06	3.1527e-06	0.019465	0.69185
E1	0.39465	6.3376e-05	0.083894	0.93558	0.17076	0.874	0.00067597	0.036988	0.51824	0.018471	7.6723e-08	0.00076731	6.8698e-06	0.0027497	0.50526	NA	0.0067683	0.16221	0.6334	0.56306	0.13328	0.14051	0.0009446	0.00011901
E6	0.29479	0.28266	3.911e-11	3.7687e-07	0.0044589	0.023403	2.6838e-06	1.5112e-06	1.0013e-05	0.020118	0.027603	0.00050721	0.33576	0.57665	0.051717	0.0067683	NA	0.0012655	0.0016686	0.20885	0.76524	0.1691	3.0154e-05	0.9271
E3	0.53356	0.41067	0.76648	0.00011338	0.093558	0.0007993	0.00064491	0.0023684	0.030835	0.0026087	7.4176e-05	1.3162e-06	1.9298e-08	0.61108	0.065936	0.16221	0.0012655	NA	0.0033344	0.013192	0.0077023	0.0035869	0.1103	0.569
E7	0.0089625	0.20211	0.1026	3.4872e-10	0.0047352	4.1789e-06	0.018346	9.9853e-08	0.31403	0.47141	0.91565	1.3498e-07	0.021487	0.83287	0.38824	0.6334	0.0016686	0.0033344	NA	9.428e-12	0.64989	0.0024368	0.00032241	4.8147e-06
E8	0.63559	0.096785	0.1405	0.0082971	0.8108	0.010903	0.012484	0.0024746	0.072706	0.075467	0.22751	1.7386e-11	0.0017384	0.47345	0.48117	0.56306	0.20885	0.013192	9.428e-12	NA	0.084239	0.97332	0.074751	0.18001
S2	3.6482e-07	4.0334e-05	0.68219	0.021988	1.5865e-05	0.003708	0.96834	0.068105	0.15456	0.05177	0.30943	0.40179	0.10687	0.56679	6.7178e-06	0.13328	0.76524	0.0077023	0.64989	0.084239	NA	1.96e-11	8.3988e-05	0.058012
S5	5.2482e-10	8.9327e-05	0.082464	0.016976	5.8138e-05	1.0497e-08	0.64617	0.14397	0.024574	0.14566	0.93818	0.060332	0.00019198	0.64517	3.1527e-06	0.14051	0.1691	0.0035869	0.0024368	0.97332	1.96e-11	NA	6.5424e-06	4.9119e-06
S3	0.00021368	0.46374	3.699e-05	0.00086129	0.038471	0.00010308	0.039132	0.00077264	4.5909e-08	0.0098918	0.14662	0.041236	0.0058347	0.019926	0.019465	0.0009446	3.0154e-05	0.1103	0.00032241	0.074751	8.3988e-05	6.5424e-06	NA	0
S4	0.071478	0.98241	0.5074	0.0036452	0.10545	2.1529e-10	0.50723	0.45898	0.13743	0.43753	0.58589	0.00078544	0.26818	2.3228e-08	0.69185	0.00011901	0.9271	0.569	4.8147e-06	0.18001	0.058012	4.9119e-06	0	NA
