# Supplementary material for: Exploration of the metabolomic mechanisms of postmenopausal hypertension induced by low estrogen state
Source: eLife. 2025 Jan 16;13:RP101701. doi: 10.7554/eLife.101701 (PMC11737871; doi:10.7554/eLife.101701)
Supplement: Supplementary file 11. [file elife-101701-supp11.csv]

	comp 1	comp 2	comp 3	comp 4	comp 5
L-Alpha-aminobutyric acid	0.73666	0	0	0	0
Methylpicraquassioside A	0.50034	0	0	0	0
Inosinic acid	-0.24356	0	0	0	0
D-Ribose 5-phosphate	0.21221	0	0	0	0
L-Erythrulose	0.19343	0	0	0	0
4-Guanidinobutanoic acid	0.18322	0	0	0	0
4-Hydroxyproline	-0.119	0	0	0	0
Phosphorylcholine	0.094	0	0	0	0
4-Hydroxybutyric acid	-0.081091	0	0	0	0
Uridine	0.045587	0	0	0	0
Cholic acid	0	-0.53852	0	0	0
3-Phosphoglyceric acid	0	0.485	0	0	0
Pyroglutamine	0	-0.4213	0	0	0
Phosphoenolpyruvic acid	0	0.37606	0	0	0
Betaine	0	-0.29041	0	0	0
Proline betaine	0	-0.2279	0	0	0
L-Kynurenine	0	0.12105	0	-0.68744	0
C17-carnitine	0	-0.047485	0	0	0
Citrulline	0	-0.047419	0	0	0
N6-Acetyl-L-lysine	0	0.02047	0	0	0
Hydroxyhexanoycarnitine	0	0	0	0	0
Hydroxyvalerylcarnitine	0	0	0	0	0
Isobutyryl-L-carnitine	0	0	-0.0042092	0	0
Isovalerylcarnitine	0	0	0	0	0
Tetradecanoylcarnitine	0	0	0	0	0
Valerylcarnitine	0	0	0	0	0
3-Hydroxyisovalerylcarnitine	0	0	0	0	0
Butyrylcarnitine	0	0	0	0	0
L-Acetylcarnitine	0	0	0	0	0
L-Hexanoylcarnitine	0	0	0	0	0
L-Octanoylcarnitine	0	0	0	0	0
O-decanoyl-L-carnitine	0	0	0	0	0
O-dodecanoylcarnitine	0	0	0	0	0
Propionylcarnitine	0	0	0	0	0
Tiglylcarnitine	0	0	0	0	0
Pantothenic acid	0	0	0	0	0
2-Hydroxybutyric acid	0	0	0	0	0
Diethanolamine	0	0	0	0	0
(S)-2-Azetidinecarboxylic acid	0	0	0	0	0
(S)-Homostachydrine	0	0	0	0	0
5-Hydroxy-L-tryptophan	0	0	0	0	0
Creatine	0	0	0	0	0
Creatinine	0	0	0	0	0
Cysteinylglycine	0	0	0	0	0
Gamma-Glutamyltyrosine	0	0	0	0.55584	0
Glutathione	0	0	0	0	0
Histidinyl-Phenylalanine	0	0	0	0	0.083382
Homocysteine	0	0	0	0	0
Isoleucyl-Alanine	0	0	0	0	0
L-Alanine	0	0	0	0	0
L-Arginine	0	0	0	0	0
L-Aspartic acid	0	0	0	0	0
Leucyl-Arginine	0	0	0	0	0
Leucyl-Serine	0	0	0	0	0
L-gamma-glutamyl-L-isoleucine	0	0	0	0	-0.39064
L-gamma-glutamyl-L-leucine	0	0	0	0	-0.49059
L-gamma-glutamyl-L-valine	0	0	0	0	-0.30686
L-Glutamic acid	0	0	0	0	0
L-Glutamine	0	0	0	0	-0.01686
L-Histidine	0	0	0	0	-0.059084
L-Isoleucine	0	0	0	0	0
L-Leucine	0	0	0	0	0
L-Lysine	0	0	0	0	0
L-Methionine	0	0	0	0	0
L-Phenylalanine	0	0	0	0	0
L-Proline	0	0	0	0	0
L-Threonine	0	0	0	0	0
L-Tryptophan	0	0	0	0	0
L-Tyrosine	0	0	0	0	0
L-Valine	0	0	0	0	0
Lysyl-Leucine	0	0	-0.56726	0	0
Methionyl-Phenylalanine	0	0	0	0	0
N-a-Acetyl-L-arginine	0	0	0	0	0
N-Acetyl-L-aspartic acid	0	0	0	0	0
N-Acetyl-L-methionine	0	0	0	0	0
N-acetyltryptophan	0	0	0	0	0.59835
Ornithine	0	0	0	0	0
Oxidized glutathione	0	0	0	0	0
Phenylalanyl-Glutamate	0	0	0	0	0
Phenylalanyl-Serine	0	0	0	0	0.016472
Phenylalanyl-Tyrosine	0	0	-0.1019	0	0
Phenylalanyl-Valine	0	0	0	0	0
Phosphocreatine	0	0	0.45668	0	0
Pipecolic acid	0	0	0	0	0
Pyroglutamic acid	0	0	0.16582	0	0
Sarcosine	0	0	0	0	0
Serylisoleucine	0	0	0	0	0
Serylleucine	0	0	0	0	0
Serylvaline	0	0	0	0	0
S-Lactoylglutathione	0	0	0	0	0
Symmetric dimethylarginine	0	0	0	0	0
Taurine	0	0	0	0	0
Threoninyl-Leucine	0	0	0	0	0
Tyrosyl-Alanine	0	0	0	0	0
Urea	0	0	0	0	0
Mandelic acid	0	0	0	0.22497	0
Hippuric acid	0	0	0	0	0
Glycocholic acid	0	0	0	0	0
6-Phosphogluconic acid	0	0	0	0	0
6-Phosphonoglucono-D-lactone	0	0	0	0	0
D-Erythrose 4-phosphate	0	0	0	0	0
D-Glucose	0	0	0.45808	0	0
D-Glyceraldehyde 3-phosphate	0	0	0	0	0
D-Maltose	0	0	0	0	0
D-Sedoheptulose 7-phosphate	0	0	0	0	0
Fructose 1,6-bisphosphate	0	0	0	0	0
Gluconic acid	0	0	0	0	0
Glucose 6-phosphate	0	0	0	0	0
L-Threonic Acid	0	0	0	0	0
Maltotriose	0	0	0	0	0
cis-Aconitic acid	0	0	0	0	0
Citric acid	0	0	0	0	0
Fumaric acid	0	0	0	0	0
Isocitric acid	0	0	0	0	0
Succinic acid	0	0	0	0	0
Coumarin	0	0	0	0	0
2-Ethylhydracrylic acid	0	0	0	0	0
2-Hydroxy-2-methylbutyric acid	0	0	0	0	0
2-Hydroxycaproic acid	0	0	0	0	0
Tridecanoic acid	0	0	-0.15006	0	0
Guanosine monophosphate	0	0	0	0	0
Glycerol 3-phosphate	0	0	0	0	0
Glycerophosphocholine	0	0	0	0	0
LysoPC(20:4(5Z,8Z,11Z,14Z))	0	0	0	0	0
sn-1 LysoPC(16:0)	0	0	0	0	0
sn-1 LysoPC(18:0)	0	0	0	0	0
sn-1 LysoPC(18:2)	0	0	0	0	0
LysoPE(18:1)	0	0	0	0	0.28896
LysoPE(18:2)	0	0	0	0	0
LysoPE(20:4)	0	0	0	0	0
2-Hydroxyglutarate	0	0	0	0	0
L-Lactic acid	0	0	0	0	0
L-Malic acid	0	0	0	0	0
Allantoin	0	0	0	0	0
Urocanic acid	0	0	0	0	0
Indolelactic acid	0	0	0	0	0
Alpha-ketoisovaleric acid	0	0	0	0	0
Ketoleucine	0	0	0	0	0
Pseudouridine	0	0	0	0	0
5'-Methylthioadenosine	0	0	0	0	-0.24503
NAD	0	0	0	0	0
Indoxyl sulfate	0	0	0	0	0
p-Cresol sulfate	0	0	0	0	0
Phenol sulphate	0	0	0	0	0
Acetaminophen	0	0	0	0	0
Epinephrine	0	0	0	0	0
Hydroxyphenyllactic acid	0	0	-0.043864	0	0
Riboflavin	0	0	0	0	0
Oxypurinol	0	0	0	0.15772	0
1-Methyladenosine	0	0	0	0	0
1-Methylguanosine	0	0	0	0	0
Adenosine	0	0	0	-0.24218	0
Deoxyadenosine	0	0	0	0	0
Guanosine	0	0	0	0	0
Inosine	0	0	0.010156	0	0
8-Oxo-dGMP	0	0	0	0	0
Adenosine 3'-monophosphate	0	0	0	-0.089473	0
Adenosine monophosphate	0	0	0	-0.016566	0
Adenylsuccinic acid	0	0	0	0	0
ADP	0	0	0	0	0
1-Methylguanine	0	0	0	0	0
adenine	0	0	0	0	0
Allopurinol	0	0	0	0	0
Guanine	0	0	0	0	0
Hypoxanthine	0	0	0	0	0
Theobromine	0	0	0.44427	0	0
Uric acid	0	0	0	0	0
Xanthine	0	0	0	0.077378	0
4-Pyridoxic acid	0	0	0	0	0
2-Hydroxypyridine	0	0	0	0	0
Niacinamide	0	0	0	0.23496	0
Cytidine	0	0	0	0	0
Ribothymidine	0	0	0	0	0
Cytidine monophosphate	0	0	0	-0.12185	0
Uridine 5'-monophosphate	0	0	0	0	0
Xanthosine	0	0	0	0	0
Cytosine	0	0	0	0	0
Dihydrouracil	0	0	0	0	0
thymine	0	0	0	0	0
Uracil	0	0	0	0	0
Acetylcholine	0	0	0	0	0
Choline	0	0	0	0	0
L-Carnitine	0	0	0	0	0
cortisol	0	0	0	0	0
