# Supplementary material for: Exploration of the metabolomic mechanisms of postmenopausal hypertension induced by low estrogen state
Source: eLife. 2025 Jan 16;13:RP101701. doi: 10.7554/eLife.101701 (PMC11737871; doi:10.7554/eLife.101701)
Supplement: Supplementary file 12. [file elife-101701-supp12.csv]

	MeanDecreaseAccuracy
L-Alpha-aminobutyric acid	0.016165
3-Phosphoglyceric acid	0.0099515
Pyroglutamine	0.0089718
Tetradecanoylcarnitine	0.007939
4-Hydroxyproline	0.0077651
4-Guanidinobutanoic acid	0.0075414
Methylpicraquassioside A	0.0071176
4-Hydroxybutyric acid	0.0064437
Ribothymidine	0.005896
Inosinic acid	0.0057627
O-dodecanoylcarnitine	0.0055748
C17-carnitine	0.004886
O-decanoyl-L-carnitine	0.0045377
L-Tyrosine	0.0041929
Glycerophosphocholine	0.0041543
Uracil	0.0039951
Phosphorylcholine	0.0039929
L-Erythrulose	0.0039858
Phosphoenolpyruvic acid	0.0038896
LysoPE(18:2)	0.0036184
Proline betaine	0.0036029
5-Hydroxy-L-tryptophan	0.003077
L-Valine	0.0029798
Theobromine	0.00295
D-Ribose 5-phosphate	0.002712
Cysteinylglycine	0.0025763
Citrulline	0.0025247
sn-1 LysoPC(18:0)	0.0023944
Hydroxyphenyllactic acid	0.0023889
Betaine	0.0023224
L-Proline	0.0022184
Creatinine	0.0021944
D-Maltose	0.0018615
Cholic acid	0.0015231
Hypoxanthine	0.0015
cortisol	0.0014341
Butyrylcarnitine	0.0014297
L-Phenylalanine	0.0013556
Cytosine	0.0013534
Serylisoleucine	0.0013473
Uridine	0.0012745
Leucyl-Arginine	0.0012351
Indoxyl sulfate	0.0011866
Gluconic acid	0.0011714
L-Threonic Acid	0.0011349
Mandelic acid	0.0011167
LysoPE(18:1)	0.0011111
ADP	0.0010714
Coumarin	0.00099444
LysoPC(20:4(5Z,8Z,11Z,14Z))	0.00097071
Succinic acid	0.00095238
Oxidized glutathione	0.00094444
Pantothenic acid	0.00091667
(S)-2-Azetidinecarboxylic acid	0.00088889
L-Hexanoylcarnitine	0.00088889
Adenosine	0.00084921
Hydroxyvalerylcarnitine	0.00082222
Cytidine	0.00079444
Lysyl-Leucine	0.00074697
Adenosine monophosphate	0.00072222
Pseudouridine	0.00070455
L-Lactic acid	0.00068975
Propionylcarnitine	0.00068571
D-Erythrose 4-phosphate	0.00068016
Leucyl-Serine	0.00067937
Isobutyryl-L-carnitine	0.0006746
L-Leucine	0.00067222
Phenylalanyl-Tyrosine	0.00066667
sn-1 LysoPC(16:0)	0.00060794
Homocysteine	0.00060714
Valerylcarnitine	0.00060101
Acetylcholine	0.00057078
N-a-Acetyl-L-arginine	0.00055556
2-Hydroxyglutarate	0.00050794
Fumaric acid	5.00E-04
Phosphocreatine	0.00049531
Ornithine	0.00049192
Choline	0.00048485
Serylleucine	0.00047222
2-Hydroxy-2-methylbutyric acid	0.00045
Glutathione	0.00045
Glucose 6-phosphate	0.00043182
Adenosine 3'-monophosphate	0.00042222
S-Lactoylglutathione	0.00040556
thymine	4.00E-04
2-Hydroxycaproic acid	0.00038889
Histidinyl-Phenylalanine	0.00036905
Guanosine	0.00036768
Hydroxyhexanoycarnitine	0.00034921
Isoleucyl-Alanine	0.00033333
1-Methyladenosine	0.00031753
(S)-Homostachydrine	0.00029762
Tiglylcarnitine	0.00028571
1-Methylguanosine	0.00027778
L-Lysine	0.00026667
Cytidine monophosphate	0.00025
Acetaminophen	0.00025
Allantoin	0.00025
D-Glucose	0.00025
L-gamma-glutamyl-L-isoleucine	0.00025
Epinephrine	0.00022222
L-Glutamine	0.00022222
N6-Acetyl-L-lysine	0.00021984
Citric acid	2.00E-04
Symmetric dimethylarginine	2.00E-04
Pipecolic acid	0.00019444
6-Phosphonoglucono-D-lactone	0.00013514
L-Glutamic acid	7.39E-05
L-gamma-glutamyl-L-valine	7.22E-05
Deoxyadenosine	5.56E-05
D-Sedoheptulose 7-phosphate	5.56E-05
L-Tryptophan	5.00E-05
Niacinamide	0
Guanine	0
1-Methylguanine	0
Ketoleucine	0
Taurine	0
N-acetyltryptophan	0
L-Aspartic acid	0
Diethanolamine	0
L-Acetylcarnitine	0
L-Arginine	-2.22E-05
L-Malic acid	-3.57E-05
Urea	-5.08E-05
L-Kynurenine	-6.11E-05
adenine	-6.26E-05
6-Phosphogluconic acid	-7.86E-05
Dihydrouracil	-0.00011111
NAD	-0.00011667
Glycocholic acid	-0.00011667
L-Octanoylcarnitine	-0.00013485
L-Isoleucine	-0.00015152
LysoPE(20:4)	-0.00015873
Isovalerylcarnitine	-0.00016364
4-Pyridoxic acid	-0.00017778
L-Threonine	-0.00018182
Phenylalanyl-Valine	-2.00E-04
Adenylsuccinic acid	-0.00025
Hippuric acid	-0.00025238
cis-Aconitic acid	-0.00026429
Isocitric acid	-0.00027778
L-Carnitine	-0.00028571
Phenylalanyl-Serine	-0.00031818
2-Ethylhydracrylic acid	-0.00033333
p-Cresol sulfate	-0.00033571
Indolelactic acid	-0.00035
Uridine 5'-monophosphate	-0.00036364
L-Methionine	-0.00037143
Serylvaline	-0.00039921
Glycerol 3-phosphate	-4.00E-04
Riboflavin	-0.00042222
5'-Methylthioadenosine	-0.00043571
D-Glyceraldehyde 3-phosphate	-0.00045
Xanthine	-0.00048571
Pyroglutamic acid	-5.00E-04
Methionyl-Phenylalanine	-5.00E-04
L-gamma-glutamyl-L-leucine	-0.00053571
2-Hydroxypyridine	-0.00056429
Xanthosine	-0.00063182
8-Oxo-dGMP	-0.00063333
Oxypurinol	-0.00064444
Guanosine monophosphate	-0.00064444
Uric acid	-0.00066667
Alpha-ketoisovaleric acid	-0.00066667
Phenol sulphate	-0.00068975
Creatine	-0.00069444
Gamma-Glutamyltyrosine	-0.00077778
Allopurinol	-0.0008381
sn-1 LysoPC(18:2)	-0.00088889
Urocanic acid	-9.00E-04
L-Alanine	-0.0009039
Sarcosine	-0.00091667
L-Histidine	-0.0010333
3-Hydroxyisovalerylcarnitine	-0.0010556
Tridecanoic acid	-0.0010812
Inosine	-0.0011
N-Acetyl-L-aspartic acid	-0.0011087
Maltotriose	-0.0011222
Phenylalanyl-Glutamate	-0.0011389
Tyrosyl-Alanine	-0.0013889
2-Hydroxybutyric acid	-0.0014048
N-Acetyl-L-methionine	-0.0014246
Fructose 1,6-bisphosphate	-0.0014872
Threoninyl-Leucine	-0.0018381
