# Supplementary material for: Exploration of the metabolomic mechanisms of postmenopausal hypertension induced by low estrogen state
Source: eLife. 2025 Jan 16;13:RP101701. doi: 10.7554/eLife.101701 (PMC11737871; doi:10.7554/eLife.101701)
Supplement: Supplementary file 13. [file elife-101701-supp13.csv]

	FC	log2(FC)	raw.pval	-log10(p)
O-dodecanoylcarnitine	2.3986	1.2622	3.4839e-05	4.4579
L-Alpha-aminobutyric acid	0.39502	-1.34	6.1865e-05	4.2086
L-Hexanoylcarnitine	2.3663	1.2427	0.00046384	3.3336
4-Hydroxybutyric acid	2.763	1.4662	0.00097359	3.0116
O-decanoyl-L-carnitine	2.1278	1.0894	0.0011681	2.9325
Butyrylcarnitine	2.0931	1.0656	0.0012024	2.92
Uracil	0.4836	-1.0481	0.0025968	2.5856
Uridine	0.46968	-1.0902	0.0029409	2.5315
Adenylsuccinic acid	3.0457	1.6068	0.0050946	2.2929
Cholic acid	2.6466	1.4041	0.0070059	2.1545
1-Methylguanine	2.1307	1.0913	0.032509	1.488
Adenosine 3'-monophosphate	2.1632	1.1132	0.037633	1.4244
Ribothymidine	0.42584	-1.2316	0.042389	1.3727
