# Supplementary material for: Exploration of the metabolomic mechanisms of postmenopausal hypertension induced by low estrogen state
Source: eLife. 2025 Jan 16;13:RP101701. doi: 10.7554/eLife.101701 (PMC11737871; doi:10.7554/eLife.101701)
Supplement: Supplementary file 14. [file elife-101701-supp14.csv]

	FC	log2(FC)	raw.pval	#NAME?
Glycocholic acid	11.466	3.5193	0.01712	1.7665
L-Alpha-aminobutyric acid	4.332	2.115	5.85E-07	6.233
L-Erythrulose	3.6213	1.8565	9.53E-05	4.021
4-Guanidinobutanoic acid	3.1525	1.6565	6.81E-05	4.1669
p-Cresol sulfate	2.2535	1.1722	0.0086479	2.0631
1-Methylguanosine	2.1464	1.1019	0.025468	1.594
Indoxyl sulfate	2.0535	1.0381	0.0020947	2.6789
Uridine	2.0041	1.0029	0.0018507	2.7327
Cysteinylglycine	0.4465	-1.1633	0.017095	1.7671
Adenosine 3'-monophosphate	0.43504	-1.2008	0.03752	1.4257
Adenylsuccinic acid	0.42477	-1.2352	0.026591	1.5753
4-Hydroxybutyric acid	0.40335	-1.3099	0.00061233	3.213
