# Supplementary material for: Exploration of the metabolomic mechanisms of postmenopausal hypertension induced by low estrogen state
Source: eLife. 2025 Jan 16;13:RP101701. doi: 10.7554/eLife.101701 (PMC11737871; doi:10.7554/eLife.101701)
Supplement: Supplementary file 15. [file elife-101701-supp15.csv]

	p[1]	p(corr)[1]
L-Alpha-aminobutyric acid	2.3681	0.81052
L-Kynurenine	1.9786	0.57888
Uridine	1.9492	0.68555
Uracil	1.9379	0.69188
Phosphoenolpyruvic acid	1.8023	0.78294
6-Phosphonoglucono-D-lactone	1.7317	0.74204
Maltotriose	1.7193	0.57915
Serylvaline.1	1.7132	0.41864
Hippuric acid	1.6769	0.46761
L-Erythrulose	1.6068	0.55496
Methylpicraquassioside A	1.5379	0.85009
Phosphorylcholine	1.5378	0.72313
4-Guanidinobutanoic acid	1.4871	0.5794
Ribothymidine	1.4447	0.51166
D-Ribose 5-phosphate	1.4355	0.82337
Cytidine	1.3989	0.6909
3-Phosphoglyceric acid	1.3574	0.66545
Mandelic acid	1.2859	0.54608
Phosphocreatine	1.2515	0.46107
D-Erythrose 4-phosphate	1.2514	0.68729
LysoPE(18:2)	1.251	0.65104
sn-1 LysoPC(16:0)	1.2009	0.60011
D-Maltose	1.1697	0.32473
Guanosine	1.1063	0.35483
Hypoxanthine	1.1028	0.65219
Guanine	1.0989	0.37338
4-Pyridoxic acid	1.098	0.34252
Allopurinol	1.0797	0.61577
Cytosine	1.0753	0.683
L-Lysine	1.0732	0.5537
LysoPE(18:1)	1.0711	0.5901
Xanthine	1.0666	0.49169
sn-1 LysoPC(18:0)	1.0378	0.57212
Theobromine	1.0282	0.60327
Oxypurinol	1.0115	0.4887
Pseudouridine	1.0054	0.43404
Glucose 6-phosphate	0.99007	0.42246
Gluconic acid	0.9752	0.4172
Gamma-Glutamyltyrosine	0.96543	0.40248
sn-1 LysoPC(18:2)	0.90288	0.48305
D-Sedoheptulose 7-phosphate	0.87978	0.36437
LysoPC(20:4(5Z,8Z,11Z,14Z))	0.87676	0.47203
Riboflavin	0.81701	0.30183
LysoPE(20:4)	0.79509	0.45104
Inosine	0.79093	0.51406
Tiglylcarnitine	0.76407	0.30617
Pipecolic acid	0.74336	0.33341
D-Glucose	0.73893	0.48289
adenine	0.73289	0.38653
Serylvaline	0.72701	0.31918
N6-Acetyl-L-lysine	0.71423	0.31458
2-Hydroxyglutarate	0.69242	0.29713
Indoxyl sulfate	0.69162	0.28638
Serylleucine.1	0.68837	0.27795
Uridine 5'-monophosphate	0.62732	0.22433
Pantothenic acid	0.60279	0.31874
Alpha-ketoisovaleric acid	0.59221	0.36506
N-acetyltryptophan	0.58972	0.18983
Serylisoleucine	0.57671	0.21209
2-Hydroxypyridine	0.56111	0.29831
Glycerophosphocholine	0.5473	0.30775
Indolelactic acid	0.54336	0.21503
Ketoleucine	0.53626	0.32139
Tyrosyl-Alanine	0.52176	0.17318
Xanthosine	0.49874	0.14497
Niacinamide	0.49266	0.33633
Epinephrine	0.49252	0.25442
sn-2 LysoPC(18:2)	0.48901	0.26507
Choline	0.4808	0.32748
L-Carnitine	0.47247	0.32503
Histidinyl-Phenylalanine	0.46669	0.22396
6-Phosphogluconic acid	0.45145	0.23823
Creatinine	0.42047	0.21405
Acetaminophen	0.4107	0.1813
2-Hydroxybutyric acid	0.39545	0.15865
Leucyl-Serine	0.38717	0.14865
1-Methylguanosine	0.37137	0.13281
L-Malic acid	0.34201	0.21155
p-Cresol sulfate	0.32528	0.11735
Propionylcarnitine	0.31132	0.14499
Leucyl-Arginine	0.30639	0.15602
Phenylalanyl-Glutamate	0.30334	0.17447
5-Hydroxy-L-tryptophan	0.28312	0.1557
Homocysteine	0.27169	0.1459
L-Octanoylcarnitine	0.26001	0.15413
Fructose 1,6-bisphosphate	0.25596	0.11941
L-Arginine	0.24651	0.1073
Phenol sulphate	0.22708	0.13247
N-Acetyl-L-methionine	0.22304	0.13598
ADP	0.21012	0.10574
Threoninyl-Leucine	0.18243	0.096202
L-Leucine	0.17275	0.079939
1-Methyladenosine	0.17048	0.1014
Lysyl-Leucine	0.16651	0.083414
L-Isoleucine	0.149	0.063502
L-Glutamic acid	0.046324	0.028773
Glycocholic acid	-0.050165	-0.013307
L-Aspartic acid	-0.055183	-0.027912
(S)-2-Azetidinecarboxylic acid	-0.05649	-0.029997
N-Acetyl-L-aspartic acid	-0.07613	-0.026892
Phenylalanyl-Valine	-0.079941	-0.029766
Fumaric acid	-0.08581	-0.040027
L-gamma-glutamyl-L-isoleucine	-0.10934	-0.060441
Dihydrouracil	-0.11759	-0.048115
2-Ethylhydracrylic acid	-0.11833	-0.084345
thymine	-0.12964	-0.062267
Valerylcarnitine	-0.13952	-0.040457
Diethanolamine	-0.14108	-0.068709
Symmetric dimethylarginine	-0.14898	-0.076325
L-Phenylalanine	-0.15199	-0.068622
L-Glutamine	-0.20887	-0.13059
L-Valine	-0.21891	-0.12099
Isovalerylcarnitine	-0.22607	-0.07261
Glycerol 3-phosphate	-0.23162	-0.090786
D-Glyceraldehyde 3-phosphate	-0.24305	-0.090353
L-Threonine	-0.26405	-0.13581
L-Threonic Acid	-0.27385	-0.16763
Ornithine	-0.27841	-0.20812
3-Hydroxyisovalerylcarnitine	-0.28018	-0.17759
Adenosine	-0.28113	-0.10587
Creatine	-0.29692	-0.20994
N-a-Acetyl-L-arginine	-0.34788	-0.2159
L-Acetylcarnitine	-0.36198	-0.22326
Deoxyadenosine	-0.3968	-0.22427
L-Histidine	-0.40853	-0.19538
L-gamma-glutamyl-L-valine	-0.44618	-0.26038
L-Proline	-0.45135	-0.20235
L-Tryptophan	-0.45939	-0.30189
NAD	-0.45969	-0.12874
Phenylalanyl-Serine	-0.47105	-0.25177
Citrulline	-0.47886	-0.30101
Coumarin	-0.49582	-0.26906
Pyroglutamic acid	-0.50803	-0.36815
L-Tyrosine	-0.51368	-0.26131
Uric acid	-0.52492	-0.31392
sn-2 LysoPC(18:0)	-0.52503	-0.21729
Allantoin	-0.53925	-0.28944
Pyroglutamine	-0.56759	-0.24551
L-gamma-glutamyl-L-leucine	-0.59741	-0.31881
Oxidized glutathione	-0.6631	-0.45457
Hydroxyvalerylcarnitine	-0.6965	-0.36397
sn-2 LysoPC(16:0)	-0.70058	-0.33957
L-Alanine	-0.70237	-0.35521
Taurine	-0.75766	-0.39156
Hydroxyphenyllactic acid	-0.76749	-0.33339
5'-Methylthioadenosine	-0.76959	-0.25907
Isocitric acid	-0.79209	-0.47605
Phenylalanyl-Tyrosine	-0.80089	-0.32548
Succinic acid	-0.80692	-0.4828
Hydroxyhexanoycarnitine	-0.80801	-0.40731
Isobutyryl-L-carnitine	-0.82581	-0.23038
Proline betaine	-0.83446	-0.32572
Glutathione	-0.84562	-0.34245
S-Lactoylglutathione	-0.88421	-0.21372
Citric acid	-0.91342	-0.40889
Urea	-0.9503	-0.39815
Sarcosine	-0.96583	-0.43445
8-Oxo-dGMP	-0.97784	-0.38106
(S)-Homostachydrine	-0.99387	-0.36064
cortisol	-1.0729	-0.2179
Acetylcholine	-1.1117	-0.59761
L-Methionine	-1.1188	-0.23866
C17-carnitine.1	-1.1836	-0.47363
2-Hydroxy-2-methylbutyric acid	-1.2154	-0.62128
Betaine	-1.2406	-0.6973
cis-Aconitic acid	-1.2572	-0.46817
Tridecanoic acid	-1.2696	-0.48217
L-Lactic acid	-1.3153	-0.67997
Urocanic acid	-1.3169	-0.3896
2-Hydroxycaproic acid	-1.3678	-0.58298
Methionyl-Phenylalanine	-1.3708	-0.40983
Cytidine monophosphate	-1.3938	-0.50128
Tetradecanoylcarnitine	-1.4522	-0.66361
Adenosine monophosphate	-1.4572	-0.52563
Inosinic acid	-1.5107	-0.64291
Isoleucyl-Alanine	-1.5475	-0.4278
Serylleucine	-1.7041	-0.35243
Adenosine 3'-monophosphate	-1.7842	-0.52562
C17-carnitine	-1.8066	-0.4635
Guanosine monophosphate	-1.9965	-0.59885
4-Hydroxyproline	-2.0252	-0.87066
Butyrylcarnitine	-2.0399	-0.74255
O-decanoyl-L-carnitine	-2.152	-0.75011
L-Hexanoylcarnitine	-2.2367	-0.80003
4-Hydroxybutyric acid	-2.3479	-0.74005
Adenylsuccinic acid	-2.3515	-0.67428
1-Methylguanine	-2.3765	-0.54574
O-dodecanoylcarnitine	-2.3859	-0.86952
Cholic acid	-2.9448	-0.66748
Cysteinylglycine	-2.9906	-0.52807
