# Supplementary material for: Exploration of the metabolomic mechanisms of postmenopausal hypertension induced by low estrogen state
Source: eLife. 2025 Jan 16;13:RP101701. doi: 10.7554/eLife.101701 (PMC11737871; doi:10.7554/eLife.101701)
Supplement: Supplementary file 16. [file elife-101701-supp16.csv]

	p[1]	p(corr)[1]
L-Alpha-aminobutyric acid	5.3011	0.9133
4-Guanidinobutanoic acid	4.8195	0.83033
Methylpicraquassioside A	4.803	0.82748
L-Erythrulose	4.7882	0.82494
Pyroglutamine	4.4223	0.7619
Glycerophosphocholine	4.4067	0.75921
Theobromine	4.308	0.74221
Phosphorylcholine	4.2903	0.73915
D-Ribose 5-phosphate	4.2149	0.72617
6-Phosphonoglucono-D-lactone	4.203	0.72412
D-Glucose	4.1932	0.72242
Indoxyl sulfate	4.1564	0.71609
Uridine	4.1334	0.71213
Uracil	3.9609	0.68239
Phosphocreatine	3.7483	0.64577
p-Cresol sulfate	3.7336	0.64324
Pseudouridine	3.6047	0.62103
NAD	3.4334	0.59153
1-Methylguanosine	3.3826	0.58277
Glycocholic acid	3.3429	0.57594
Mandelic acid	3.2711	0.56357
Xanthine	3.1595	0.54433
Cytidine	3.1486	0.54245
Guanosine	3.1008	0.53422
LysoPE(18:2)	3.0852	0.53153
Proline betaine	3.0833	0.53121
Oxypurinol	3.0074	0.51813
2-Hydroxybutyric acid	3.0064	0.51795
Guanine	2.9702	0.51172
Epinephrine	2.913	0.50186
sn-1 LysoPC(18:2)	2.8948	0.49873
Citrulline	2.8642	0.49346
Creatinine	2.8448	0.49012
Hypoxanthine	2.839	0.48912
Pantothenic acid	2.7548	0.47461
Ornithine	2.5822	0.44488
sn-1 LysoPC(16:0)	2.5793	0.44437
Cytosine	2.568	0.44243
Hippuric acid	2.5128	0.43292
L-Lysine	2.4676	0.42513
Fructose 1,6-bisphosphate	2.327	0.4009
(S)-Homostachydrine	2.28	0.3928
sn-1 LysoPC(18:0)	2.2552	0.38854
L-Glutamic acid	2.2157	0.38172
Maltotriose	2.1566	0.37155
C17-carnitine	2.1212	0.36545
(S)-2-Azetidinecarboxylic acid	2.1055	0.36274
Xanthosine	2.1024	0.36222
Adenosine	2.0414	0.35171
Gluconic acid	2.0066	0.34571
LysoPE(18:1)	1.9854	0.34206
L-Threonic Acid	1.9601	0.33769
Inosine	1.9312	0.33271
LysoPE(20:4)	1.9035	0.32794
Glycerol 3-phosphate	1.9011	0.32752
Allantoin	1.8807	0.32402
Cholic acid	1.8036	0.31072
2-Hydroxyglutarate	1.7894	0.3083
LysoPC(20:4(5Z,8Z,11Z,14Z))	1.7372	0.29929
Tiglylcarnitine	1.659	0.28583
adenine	1.645	0.28341
ADP	1.6184	0.27882
Deoxyadenosine	1.5727	0.27096
Homocysteine	1.5191	0.26171
Riboflavin	1.4561	0.25086
Tyrosyl-Alanine	1.4091	0.24277
3-Hydroxyisovalerylcarnitine	1.2263	0.21128
L-gamma-glutamyl-L-isoleucine	1.2056	0.2077
Allopurinol	1.1962	0.20609
Hydroxyvalerylcarnitine	1.1679	0.20121
Alpha-ketoisovaleric acid	1.0909	0.18794
Pipecolic acid	1.0855	0.18701
L-Threonine	1.0186	0.17549
Indolelactic acid	0.83243	0.14341
D-Maltose	0.78809	0.13578
L-Carnitine	0.75297	0.12973
Hydroxyhexanoycarnitine	0.74107	0.12767
Ketoleucine	0.72093	0.1242
cortisol	0.70354	0.12121
N-Acetyl-L-aspartic acid	0.61764	0.10641
Phosphoenolpyruvic acid	0.60921	0.10496
Urea	0.48277	0.083174
Isocitric acid	0.43275	0.074557
Niacinamide	0.40044	0.06899
N-Acetyl-L-methionine	0.38829	0.066897
L-Acetylcarnitine	0.36974	0.0637
Betaine	0.36339	0.062607
4-Pyridoxic acid	0.35163	0.060581
2-Ethylhydracrylic acid	0.31427	0.054144
Ribothymidine	0.30565	0.052659
L-Glutamine	0.20361	0.035079
L-gamma-glutamyl-L-leucine	0.11837	0.020393
N-acetyltryptophan	0.11461	0.019745
Glucose 6-phosphate	0.014561	0.0025087
S-Lactoylglutathione	-0.031057	-0.0053507
D-Sedoheptulose 7-phosphate	-0.042262	-0.0072811
D-Erythrose 4-phosphate	-0.14293	-0.024625
Uric acid	-0.14383	-0.02478
2-Hydroxypyridine	-0.15593	-0.026865
3-Phosphoglyceric acid	-0.4629	-0.07975
Gamma-Glutamyltyrosine	-0.49495	-0.085273
Citric acid	-0.55417	-0.095476
L-Octanoylcarnitine	-0.5912	-0.10185
cis-Aconitic acid	-0.59405	-0.10235
Pyroglutamic acid	-0.61401	-0.10578
Phenylalanyl-Glutamate	-0.63824	-0.10996
D-Glyceraldehyde 3-phosphate	-0.65274	-0.11246
Choline	-0.65519	-0.11288
Diethanolamine	-0.72904	-0.1256
Methionyl-Phenylalanine	-0.72969	-0.12571
L-Malic acid	-0.73454	-0.12655
L-Methionine	-0.80778	-0.13917
Threoninyl-Leucine	-0.81583	-0.14056
1-Methyladenosine	-0.82823	-0.14269
5'-Methylthioadenosine	-0.89128	-0.15355
Oxidized glutathione	-0.90111	-0.15525
L-Aspartic acid	-0.91579	-0.15778
Histidinyl-Phenylalanine	-0.92915	-0.16008
L-Proline	-0.96809	-0.16679
L-Kynurenine	-1.1496	-0.19805
L-Arginine	-1.2853	-0.22143
6-Phosphogluconic acid	-1.3005	-0.22406
Phenylalanyl-Valine	-1.4184	-0.24437
Taurine	-1.437	-0.24758
Isoleucyl-Alanine	-1.4881	-0.25638
Acetaminophen	-1.4926	-0.25716
2-Hydroxy-2-methylbutyric acid	-1.5412	-0.26553
Uridine 5'-monophosphate	-1.5698	-0.27046
Serylvaline	-1.6501	-0.28429
Propionylcarnitine	-1.6998	-0.29284
Isovalerylcarnitine	-1.7276	-0.29764
O-decanoyl-L-carnitine	-1.8178	-0.31318
Fumaric acid	-1.8245	-0.31433
Urocanic acid	-1.8987	-0.32712
Serylisoleucine	-1.9367	-0.33367
Sarcosine	-1.9426	-0.33468
Phenol sulphate	-1.9612	-0.33788
Phenylalanyl-Tyrosine	-1.9841	-0.34182
Phenylalanyl-Serine	-1.9968	-0.34402
L-gamma-glutamyl-L-valine	-2.0336	-0.35036
L-Histidine	-2.1915	-0.37756
Dihydrouracil	-2.2234	-0.38305
L-Isoleucine	-2.2649	-0.39021
Cytidine monophosphate	-2.3101	-0.398
8-Oxo-dGMP	-2.3261	-0.40075
Valerylcarnitine	-2.3275	-0.401
1-Methylguanine	-2.3697	-0.40827
Tridecanoic acid	-2.3761	-0.40937
Isobutyryl-L-carnitine	-2.4536	-0.42272
2-Hydroxycaproic acid	-2.4856	-0.42824
5-Hydroxy-L-tryptophan	-2.5334	-0.43646
Leucyl-Arginine	-2.6149	-0.45051
Symmetric dimethylarginine	-2.6507	-0.45667
L-Hexanoylcarnitine	-2.6621	-0.45864
N-a-Acetyl-L-arginine	-2.6669	-0.45947
Tetradecanoylcarnitine	-2.7559	-0.47479
Guanosine monophosphate	-2.7735	-0.47783
thymine	-2.8206	-0.48595
Serylleucine	-2.8404	-0.48936
L-Lactic acid	-2.8409	-0.48944
Adenosine 3'-monophosphate	-2.8502	-0.49104
N6-Acetyl-L-lysine	-2.8526	-0.49146
O-dodecanoylcarnitine	-2.8991	-0.49948
L-Tryptophan	-2.9819	-0.51374
Leucyl-Serine	-3.0109	-0.51873
Adenosine monophosphate	-3.0391	-0.5236
Glutathione	-3.0613	-0.52741
Creatine	-3.0642	-0.52792
Adenylsuccinic acid	-3.1299	-0.53924
L-Alanine	-3.1433	-0.54155
Butyrylcarnitine	-3.184	-0.54856
Lysyl-Leucine	-3.2585	-0.56138
Cysteinylglycine	-3.4332	-0.59149
L-Leucine	-3.4948	-0.60209
Hydroxyphenyllactic acid	-3.5832	-0.61733
Succinic acid	-3.9175	-0.67493
4-Hydroxyproline	-3.9632	-0.6828
Acetylcholine	-4.091	-0.70482
L-Valine	-4.1509	-0.71513
L-Phenylalanine	-4.2826	-0.73782
4-Hydroxybutyric acid	-4.3339	-0.74666
Coumarin	-4.3857	-0.75559
L-Tyrosine	-4.4508	-0.76681
Inosinic acid	-4.662	-0.80319
