# Supplementary material for: Exploration of the metabolomic mechanisms of postmenopausal hypertension induced by low estrogen state
Source: eLife. 2025 Jan 16;13:RP101701. doi: 10.7554/eLife.101701 (PMC11737871; doi:10.7554/eLife.101701)
Supplement: Supplementary file 17. [file elife-101701-supp17.csv]

	MeanDecreaseAccuracy
L-Alpha-aminobutyric acid	0.018819
4-Hydroxyproline	0.015886
Methylpicraquassioside A	0.013295
Phosphoenolpyruvic acid	0.0095286
O-decanoyl-L-carnitine	0.0093413
4-Hydroxybutyric acid	0.009154
L-Lactic acid	0.009019
Ribothymidine	0.0072571
O-dodecanoylcarnitine	0.0067762
D-Ribose 5-phosphate	0.0061
Tetradecanoylcarnitine	0.0053714
L-Hexanoylcarnitine	0.0044611
Guanine	0.0043667
Cysteinylglycine	0.0043429
Uracil	0.0043429
3-Phosphoglyceric acid	0.0042
sn-1 LysoPC(18:0)	0.004181
Uridine	0.0039619
Cytidine	0.003727
Cholic acid	0.0035
L-Tryptophan	0.0034667
Phosphorylcholine	0.0033333
Inosinic acid	0.0033095
Betaine	0.0032
Adenylsuccinic acid	0.0028
4-Guanidinobutanoic acid	0.0026714
6-Phosphonoglucono-D-lactone	0.002619
D-Erythrose 4-phosphate	0.0024881
Butyrylcarnitine	0.002419
L-Proline	0.0022
Tiglylcarnitine	0.0022
L-Octanoylcarnitine	0.0020238
Allopurinol	0.0019667
Cytosine	0.0019524
Guanosine	0.0018476
Mandelic acid	0.0018429
Pseudouridine	0.0017619
Hypoxanthine	0.0014857
Oxypurinol	0.0014667
LysoPE(18:2)	0.0014667
L-Leucine	0.0013333
L-Tyrosine	0.0013143
L-Phenylalanine	0.0010794
D-Glucose	0.0010714
N6-Acetyl-L-lysine	0.001
Uric acid	0.00090476
D-Maltose	0.00090476
Alpha-ketoisovaleric acid	8e-04
2-Hydroxycaproic acid	0.0007381
sn-1 LysoPC(16:0)	0.00073333
Acetylcholine	0.00073016
sn-2 LysoPC(18:2)	0.00066667
Adenosine 3'-monophosphate	0.00066667
2-Hydroxy-2-methylbutyric acid	0.00062222
Fumaric acid	0.00061905
adenine	0.00057143
L-Erythrulose	0.00057143
LysoPC(20:4(5Z,8Z,11Z,14Z))	0.00046667
Inosine	4e-04
1-Methyladenosine	4e-04
Guanosine monophosphate	4e-04
L-Isoleucine	4e-04
L-Histidine	4e-04
Homocysteine	4e-04
4-Pyridoxic acid	0.00033333
L-Valine	0.00033333
Isoleucyl-Alanine	0.00033333
cis-Aconitic acid	0.00028571
Phenylalanyl-Glutamate	0.00028571
Theobromine	0.00015238
sn-2 LysoPC(18:0)	0.00011429
Glycerol 3-phosphate	0.00011429
C17-carnitine.1	0
cortisol	0
L-Carnitine	0
Dihydrouracil	0
Uridine 5'-monophosphate	0
Niacinamide	0
2-Hydroxypyridine	0
1-Methylguanine	0
ADP	0
Adenosine monophosphate	0
8-Oxo-dGMP	0
1-Methylguanosine	0
Acetaminophen	0
Phenol sulphate	0
p-Cresol sulfate	0
NAD	0
5'-Methylthioadenosine	0
Ketoleucine	0
Indolelactic acid	0
Urocanic acid	0
L-Malic acid	0
2-Hydroxyglutarate	0
LysoPE(18:1)	0
sn-1 LysoPC(18:2)	0
Glycerophosphocholine	0
Tridecanoic acid	0
2-Ethylhydracrylic acid	0
Coumarin	0
Isocitric acid	0
Maltotriose	0
L-Threonic Acid	0
Glucose 6-phosphate	0
Gluconic acid	0
Fructose 1,6-bisphosphate	0
D-Sedoheptulose 7-phosphate	0
D-Glyceraldehyde 3-phosphate	0
Glycocholic acid	0
Threoninyl-Leucine	0
Taurine	0
Symmetric dimethylarginine	0
S-Lactoylglutathione	0
Serylisoleucine	0
Pyroglutamine	0
Pipecolic acid	0
Phosphocreatine	0
Phenylalanyl-Serine	0
Oxidized glutathione	0
N-acetyltryptophan	0
N-Acetyl-L-methionine	0
N-Acetyl-L-aspartic acid	0
Methionyl-Phenylalanine	0
Lysyl-Leucine	0
L-Methionine	0
L-Glutamic acid	0
L-gamma-glutamyl-L-valine	0
L-gamma-glutamyl-L-leucine	0
L-gamma-glutamyl-L-isoleucine	0
L-Aspartic acid	0
Histidinyl-Phenylalanine	0
Creatine	0
Citrulline	0
5-Hydroxy-L-tryptophan	0
(S)-Homostachydrine	0
(S)-2-Azetidinecarboxylic acid	0
Diethanolamine	0
Propionylcarnitine	0
Valerylcarnitine	0
Isobutyryl-L-carnitine	0
Hydroxyhexanoycarnitine	0
Phenylalanyl-Valine	-4.7619e-05
2-Hydroxybutyric acid	-4.7619e-05
LysoPE(20:4)	-5.5556e-05
6-Phosphogluconic acid	-6.6667e-05
C17-carnitine	-0.00011111
sn-2 LysoPC(16:0)	-0.00011429
N-a-Acetyl-L-arginine	-0.00011429
Leucyl-Serine	-0.00013333
Xanthine	-2e-04
Creatinine	-2e-04
L-Kynurenine	-0.00021429
Allantoin	-0.00021905
Deoxyadenosine	-0.00025
3-Hydroxyisovalerylcarnitine	-0.00025
Serylvaline.1	-0.00028571
Sarcosine	-0.00028571
Phenylalanyl-Tyrosine	-0.00028571
L-Threonine	-0.00028571
Choline	-0.00033333
Riboflavin	-0.00033333
Serylvaline	-0.00033333
Serylleucine	-0.00033333
Ornithine	-0.00033333
Pantothenic acid	-0.00033333
L-Lysine	-0.00035238
Cytidine monophosphate	-4e-04
Succinic acid	-4e-04
Citric acid	-4e-04
Tyrosyl-Alanine	-4e-04
Gamma-Glutamyltyrosine	-4e-04
Hydroxyphenyllactic acid	-0.00047619
Glutathione	-5e-04
L-Acetylcarnitine	-5e-04
Epinephrine	-0.00057143
Serylleucine.1	-6e-04
thymine	-0.00061905
Adenosine	-0.00061905
Hippuric acid	-0.00064762
Xanthosine	-0.00066667
L-Alanine	-0.00066667
Urea	-0.00066667
Proline betaine	-8e-04
L-Glutamine	-8e-04
Leucyl-Arginine	-8e-04
Indoxyl sulfate	-0.00081667
Hydroxyvalerylcarnitine	-0.00083333
Pyroglutamic acid	-0.00088095
Isovalerylcarnitine	-0.001
L-Arginine	-0.0012381
