# Supplementary material for: Exploration of the metabolomic mechanisms of postmenopausal hypertension induced by low estrogen state
Source: eLife. 2025 Jan 16;13:RP101701. doi: 10.7554/eLife.101701 (PMC11737871; doi:10.7554/eLife.101701)
Supplement: Supplementary file 18. [file elife-101701-supp18.csv]

	MeanDecreaseAccuracy
4-Guanidinobutanoic acid	0.014886
L-Erythrulose	0.014214
L-Alpha-aminobutyric acid	0.010438
Methylpicraquassioside A	0.01041
Uridine	0.0089429
4-Hydroxybutyric acid	0.0083619
4-Hydroxyproline	0.0064429
Proline betaine	0.0061048
Inosinic acid	0.0057524
p-Cresol sulfate	0.0055381
L-Phenylalanine	0.0047667
Phosphorylcholine	0.0045333
L-Valine	0.0043667
D-Glucose	0.0043222
Propionylcarnitine	0.003419
L-Tyrosine	0.0033333
6-Phosphonoglucono-D-lactone	0.003281
Creatinine	0.0032048
Cysteinylglycine	0.0030333
Leucyl-Serine	0.0029
Pseudouridine	0.0028333
LysoPE(18:2)	0.0023714
Pyroglutamine	0.0023143
Glycerophosphocholine	0.0022524
Theobromine	0.0021571
D-Ribose 5-phosphate	0.0020857
Coumarin	0.0020833
Glycocholic acid	0.0020381
Uracil	0.0019048
O-decanoyl-L-carnitine	0.0018333
L-gamma-glutamyl-L-valine	0.0018
Acetylcholine	0.0016381
L-Alanine	0.0015778
Xanthine	0.0013714
Allantoin	0.0012381
Isobutyryl-L-carnitine	0.0012381
Choline	0.0012333
Fructose 1,6-bisphosphate	0.0011905
Indoxyl sulfate	0.0011357
LysoPC(20:4(5Z,8Z,11Z,14Z))	0.0011333
Citrulline	0.001
O-dodecanoylcarnitine	0.00097143
Mandelic acid	0.00093333
cortisol	9e-04
Guanosine	0.00085714
L-Histidine	0.00084762
sn-1 LysoPC(18:0)	0.00083333
Tetradecanoylcarnitine	8e-04
Cholic acid	0.00078571
Phosphocreatine	0.00078571
L-Tryptophan	0.00077143
1-Methylguanosine	0.00075
Succinic acid	0.00071429
3-Phosphoglyceric acid	0.00068571
Leucyl-Arginine	0.00066667
Guanosine monophosphate	0.00066667
Fumaric acid	0.00066667
cis-Aconitic acid	0.00066667
L-Leucine	0.00066667
(S)-Homostachydrine	0.00066667
Hydroxyvalerylcarnitine	0.00066667
L-Octanoylcarnitine	0.00057143
LysoPE(20:4)	0.00051429
Hypoxanthine	5e-04
Hydroxyhexanoycarnitine	5e-04
L-Glutamic acid	0.00046667
Cytosine	4e-04
Allopurinol	4e-04
L-Malic acid	4e-04
Tridecanoic acid	4e-04
L-Isoleucine	4e-04
C17-carnitine	4e-04
Guanine	0.00037143
Butyrylcarnitine	0.00036667
Cytidine	0.00033333
L-Lactic acid	0.00033333
LysoPE(18:1)	0.00033333
Maltotriose	0.00033333
L-Lysine	0.00033333
Epinephrine	0.00028571
2-Hydroxy-2-methylbutyric acid	0.00028571
Threoninyl-Leucine	0.00028571
N-a-Acetyl-L-arginine	0.00026667
Adenosine	0.00025
thymine	0.00022857
Creatine	0.00015238
Adenosine 3'-monophosphate	1e-04
L-Carnitine	0
Uridine 5'-monophosphate	0
Ribothymidine	0
Niacinamide	0
2-Hydroxypyridine	0
adenine	0
Adenosine monophosphate	0
8-Oxo-dGMP	0
L-Kynurenine	0
Phenol sulphate	0
Phosphoenolpyruvic acid	0
Ketoleucine	0
2-Hydroxyglutarate	0
Glycerol 3-phosphate	0
2-Hydroxycaproic acid	0
2-Ethylhydracrylic acid	0
Citric acid	0
L-Threonic Acid	0
Glucose 6-phosphate	0
Gluconic acid	0
D-Maltose	0
D-Glyceraldehyde 3-phosphate	0
D-Erythrose 4-phosphate	0
Tyrosyl-Alanine	0
Taurine	0
S-Lactoylglutathione	0
Serylvaline	0
Serylleucine	0
Sarcosine	0
Pyroglutamic acid	0
Phenylalanyl-Valine	0
N-acetyltryptophan	0
N-Acetyl-L-aspartic acid	0
Methionyl-Phenylalanine	0
Lysyl-Leucine	0
L-Glutamine	0
L-gamma-glutamyl-L-leucine	0
L-gamma-glutamyl-L-isoleucine	0
L-Aspartic acid	0
L-Arginine	0
Isoleucyl-Alanine	0
Homocysteine	0
Histidinyl-Phenylalanine	0
Gamma-Glutamyltyrosine	0
Betaine	0
5-Hydroxy-L-tryptophan	0
2-Hydroxybutyric acid	0
Tiglylcarnitine	0
L-Acetylcarnitine	0
Valerylcarnitine	0
Isovalerylcarnitine	0
Phenylalanyl-Tyrosine	-0.00011429
4-Pyridoxic acid	-0.00019048
3-Hydroxyisovalerylcarnitine	-2e-04
1-Methyladenosine	-0.00028571
L-Methionine	-0.00028571
L-Hexanoylcarnitine	-0.00028571
Xanthosine	-0.00033333
Uric acid	-0.00033333
Oxypurinol	-0.00033333
Serylisoleucine	-0.00033333
N6-Acetyl-L-lysine	-0.00033333
(S)-2-Azetidinecarboxylic acid	-0.00033333
Diethanolamine	-0.00033333
Hydroxyphenyllactic acid	-0.00033333
Inosine	-4e-04
Riboflavin	-4e-04
Acetaminophen	-4e-04
sn-1 LysoPC(18:2)	-4e-04
Ornithine	-4e-04
Symmetric dimethylarginine	-0.00046667
sn-1 LysoPC(16:0)	-5e-04
Phenylalanyl-Serine	-5e-04
Cytidine monophosphate	-0.00057143
Urocanic acid	-0.00057143
6-Phosphogluconic acid	-0.00057143
N-Acetyl-L-methionine	-0.00057143
Alpha-ketoisovaleric acid	-0.00066667
Isocitric acid	-0.00073333
1-Methylguanine	-8e-04
Deoxyadenosine	-8e-04
NAD	-8e-04
Oxidized glutathione	-8e-04
L-Threonine	-8e-04
Pantothenic acid	-8e-04
Hippuric acid	-0.00083333
Pipecolic acid	-0.00085714
5'-Methylthioadenosine	-0.001
Indolelactic acid	-0.001
Urea	-0.001
ADP	-0.00105
L-Proline	-0.0011333
Adenylsuccinic acid	-0.0011667
D-Sedoheptulose 7-phosphate	-0.0013714
Glutathione	-0.0015333
Phenylalanyl-Glutamate	-0.0018857
Dihydrouracil	-0.0020714
