# Supplementary material for: Exploration of the metabolomic mechanisms of postmenopausal hypertension induced by low estrogen state
Source: eLife. 2025 Jan 16;13:RP101701. doi: 10.7554/eLife.101701 (PMC11737871; doi:10.7554/eLife.101701)
Supplement: Supplementary file 19. [file elife-101701-supp19.csv]

	z.value	posterior	local.fdr
4-Hydroxyproline	-6.2274	0.99636	0.0036432
O-dodecanoylcarnitine	-5.9605	0.99522	0.0047816
Methylpicraquassioside A	5.9078	0.99808	0.0019158
L-Alpha-aminobutyric acid	5.6319	0.99727	0.0027302
D-Ribose 5-phosphate	5.3603	0.99613	0.0038701
L-Hexanoylcarnitine	-4.5384	0.97935	0.020647
Phosphoenolpyruvic acid	4.2607	0.98406	0.015944
4-Hydroxybutyric acid	-4.1542	0.96908	0.030919
6-Phosphonoglucono-D-lactone	4.1346	0.98124	0.018764
O-decanoyl-L-carnitine	-4.0609	0.96587	0.034132
Butyrylcarnitine	-4.0461	0.96533	0.034672
Uracil	3.6554	0.9651	0.034898
Phosphorylcholine	3.6141	0.96318	0.036819
Uridine	3.5927	0.96214	0.037859
D-Erythrose 4-phosphate	3.4518	0.95454	0.045462
L-Lactic acid	-3.4511	0.93425	0.065751
Cytidine	3.3832	0.95029	0.049709
Betaine	-3.3774	0.92874	0.071257
Inosinic acid	-3.3289	0.92486	0.075139
Cytosine	3.325	0.94638	0.053616
Adenylsuccinic acid	-3.3163	0.92381	0.07619
Hypoxanthine	3.3075	0.94515	0.054851
3-Phosphoglyceric acid	3.2223	0.93871	0.061292
Cholic acid	-3.1561	0.90911	0.090887
LysoPE(18:2)	3.1446	0.93218	0.067823
LysoPE(18:1)	2.8854	0.90483	0.095166
