# Supplementary material for: Exploration of the metabolomic mechanisms of postmenopausal hypertension induced by low estrogen state
Source: eLife. 2025 Jan 16;13:RP101701. doi: 10.7554/eLife.101701 (PMC11737871; doi:10.7554/eLife.101701)
Supplement: Supplementary file 20. [file elife-101701-supp20.csv]

	z.value	posterior	local.fdr
L-Alpha-aminobutyric acid	8.5994	1	4.6125e-06
4-Guanidinobutanoic acid	5.5778	0.99889	0.0011062
Methylpicraquassioside A	5.4149	0.99854	0.0014645
L-Erythrulose	5.3902	0.99847	0.0015278
Pyroglutamine	4.8992	0.9965	0.0035035
Inosinic acid	-4.8908	0.97909	0.02091
4-Hydroxybutyric acid	-4.3936	0.97324	0.026757
L-Tyrosine	-4.1298	0.96922	0.03078
Glycerophosphocholine	4.0969	0.98713	0.012868
D-Ribose 5-phosphate	4.0298	0.9857	0.014298
Theobromine	3.9876	0.98473	0.015273
Coumarin	-3.9423	0.96575	0.034249
6-Phosphonoglucono-D-lactone	3.8423	0.98087	0.019132
Uridine	3.8267	0.9804	0.019597
D-Glucose	3.8138	0.98001	0.01999
Phosphorylcholine	3.8094	0.97987	0.020125
Indoxyl sulfate	3.764	0.97842	0.021577
4-Hydroxyproline	-3.7459	0.96138	0.038622
L-Valine	-3.735	0.96111	0.038892
L-Phenylalanine	-3.69	0.95996	0.04004
Uracil	3.5327	0.96937	0.030629
Acetylcholine	-3.5198	0.95507	0.044933
p-Cresol sulfate	3.0501	0.93795	0.062048
Succinic acid	-3.0473	0.93475	0.065252
Hydroxyphenyllactic acid	-3.008	0.93242	0.067583
Pseudouridine	2.9975	0.93314	0.066858
Phosphocreatine	2.9146	0.92486	0.075144
L-Leucine	-2.7181	0.91047	0.089534
Cysteinylglycine	-2.7048	0.90921	0.090791
