# Supplementary material for: Exploration of the metabolomic mechanisms of postmenopausal hypertension induced by low estrogen state
Source: eLife. 2025 Jan 16;13:RP101701. doi: 10.7554/eLife.101701 (PMC11737871; doi:10.7554/eLife.101701)
Supplement: Supplementary file 21. [file elife-101701-supp21.csv]

	d.value	stdev	rawp	q.value
L-Alpha-aminobutyric acid	2.4657	0.14642	5.2632e-05	0.0022735
O-dodecanoylcarnitine	-2.4599	0.13212	5.2632e-05	0.0022735
4-Hydroxyproline	-2.2786	0.10849	0.00010526	0.0030313
4-Hydroxybutyric acid	-2.1004	0.1923	0.00021053	0.0036376
L-Hexanoylcarnitine	-2.094	0.16107	0.00021053	0.0036376
O-decanoyl-L-carnitine	-1.9637	0.17606	0.00036842	0.0051965
Cholic acid	-1.9535	0.30541	0.00042105	0.0051965
Butyrylcarnitine	-1.9148	0.16892	0.00073684	0.0079572
Methylpicraquassioside A	1.8786	0.087666	0.00094737	0.0083944
Adenylsuccinic acid	-1.847	0.23636	0.0011053	0.0083944
Phosphoenolpyruvic acid	1.8002	0.13756	0.0012105	0.0083944
Uracil	1.7952	0.18145	0.0012105	0.0083944
Uridine	1.7854	0.18574	0.0012632	0.0083944
6-Phosphonoglucono-D-lactone	1.7777	0.14181	0.0014737	0.0090939
D-Ribose 5-phosphate	1.7401	0.090377	0.0015789	0.0090939
Cysteinylglycine	-1.5702	0.44	0.0045263	0.02444
Phosphorylcholine	1.5332	0.13853	0.0053158	0.025766
Inosinic acid	-1.5252	0.15899	0.0054211	0.025766
1-Methylguanine	-1.5167	0.33305	0.0057368	0.025766
L-Kynurenine	1.5049	0.25354	0.006	0.025766
Guanosine monophosphate	-1.4969	0.24679	0.0062632	0.025766
L-Lactic acid	-1.4028	0.12877	0.010579	0.039736
