# Supplementary material for: Exploration of the metabolomic mechanisms of postmenopausal hypertension induced by low estrogen state
Source: eLife. 2025 Jan 16;13:RP101701. doi: 10.7554/eLife.101701 (PMC11737871; doi:10.7554/eLife.101701)
Supplement: Supplementary file 22. [file elife-101701-supp22.csv]

	d.value	stdev	rawp	q.value
L-Alpha-aminobutyric acid	8.5994	0.20649	0	0
4-Guanidinobutanoic acid	5.5778	0.28832	0.0001087	0.0029245
Methylpicraquassioside A	5.4149	0.29422	0.00016304	0.0029245
L-Erythrulose	5.3902	0.29512	0.00016304	0.0029245
Pyroglutamine	4.8992	0.31413	0.00021739	0.0029245
Inosinic acid	-4.8908	0.31447	0.00021739	0.0029245
4-Hydroxybutyric acid	-4.3936	0.33556	0.00059783	0.0068935
L-Tyrosine	-4.1298	0.34749	0.0011957	0.010159
Glycerophosphocholine	4.0969	0.34902	0.0011957	0.010159
D-Ribose 5-phosphate	4.0298	0.35215	0.001413	0.010159
Theobromine	3.9876	0.35414	0.0017391	0.010159
Coumarin	-3.9423	0.35629	0.0018478	0.010159
6-Phosphonoglucono-D-lactone	3.8423	0.36108	0.0022283	0.010159
Uridine	3.8267	0.36183	0.0022283	0.010159
D-Glucose	3.8138	0.36245	0.0022283	0.010159
Phosphorylcholine	3.8094	0.36267	0.0022283	0.010159
Indoxyl sulfate	3.764	0.36487	0.002337	0.010159
4-Hydroxyproline	-3.7459	0.36575	0.0023913	0.010159
L-Valine	-3.735	0.36629	0.0023913	0.010159
L-Phenylalanine	-3.69	0.3685	0.0026087	0.010528
Uracil	3.5327	0.37632	0.0032609	0.012363
Acetylcholine	-3.5198	0.37697	0.0033696	0.012363
p-Cresol sulfate	3.0501	0.40115	0.0073913	0.025646
Pseudouridine	2.9975	0.40392	0.0082609	0.025646
Phosphocreatine	2.9146	0.4083	0.0095109	0.028433
