# Supplementary material for: Exploration of the metabolomic mechanisms of postmenopausal hypertension induced by low estrogen state
Source: eLife. 2025 Jan 16;13:RP101701. doi: 10.7554/eLife.101701 (PMC11737871; doi:10.7554/eLife.101701)
Supplement: Supplementary file 23. [file elife-101701-supp23.csv]

	correlation	t-stat	p-value	FDR
Methylpicraquassioside A	0.84481	5.9078	3.82E-05	0.002417
L-Alpha-aminobutyric acid	0.83293	5.6319	6.19E-05	0.0029386
D-Ribose 5-phosphate	0.81999	5.3603	0.00010056	0.0038213
Phosphoenolpyruvic acid	0.75139	4.2607	0.00079156	0.020768
6-Phosphonoglucono-D-lactone	0.74146	4.1346	0.0010115	0.020768
Uracil	0.69882	3.6554	0.0025968	0.039912
Phosphorylcholine	0.69474	3.6141	0.0028183	0.039912
Uridine	0.6926	3.5927	0.0029409	0.039912
D-Erythrose 4-phosphate	0.67807	3.4518	0.0038905	0.044772
Cytidine	0.67068	3.3832	0.0044599	0.044772
Cytosine	0.66426	3.325	0.0050067	0.044772
Hypoxanthine	0.6623	3.3075	0.0051841	0.044772
3-Phosphoglyceric acid	0.65256	3.2223	0.006142	0.050738
LysoPE(18:2)	0.64339	3.1446	0.0071675	0.054473
LysoPE(18:1)	0.61067	2.8854	0.011983	0.084326
sn-1 LysoPC(16:0)	0.59926	2.8009	0.014156	0.092749
Allopurinol	0.5933	2.7577	0.015409	0.097592
Theobromine	0.58646	2.7092	0.01695	0.10389
4-Guanidinobutanoic acid	0.58023	2.6656	0.018458	0.1096
L-Kynurenine	0.57372	2.6209	0.02014	0.11255
sn-1 LysoPC(18:0)	0.55996	2.5288	0.024085	0.12712
L-Erythrulose	0.55051	2.4674	0.027121	0.13927
Maltotriose	0.53364	2.361	0.03326	0.15838
Mandelic acid	0.53343	2.3597	0.033343	0.15838
Inosine	0.52376	2.3005	0.037313	0.15914
L-Lysine	0.52288	2.2952	0.037692	0.15914
sn-1 LysoPC(18:2)	0.5166	2.2575	0.040479	0.16719
Ribothymidine	0.51247	2.233	0.042389	0.16779
D-Glucose	0.49827	2.1503	0.049488	0.18834
Xanthine	0.486	2.0807	0.056308	0.19452
Oxypurinol	0.48405	2.0698	0.057451	0.19492
LysoPC(20:4(5Z,8Z,11Z,14Z))	0.47512	2.0203	0.062909	0.2097
LysoPE(20:4)	0.46917	1.9878	0.066753	0.21867
adenine	0.44319	1.8499	0.085552	0.27551
Hippuric acid	0.4374	1.8199	0.090215	0.2794
Phosphocreatine	0.43292	1.797	0.093938	0.28331
Pseudouridine	0.42439	1.7537	0.10134	0.29622
Alpha-ketoisovaleric acid	0.39553	1.6113	0.12942	0.34294
Guanine	0.39145	1.5917	0.13378	0.34348
Gluconic acid	0.38417	1.5569	0.1418	0.3545
Glucose 6-phosphate	0.3741	1.5094	0.15344	0.37377
Serylvaline.1	0.37116	1.4956	0.15696	0.37492
Guanosine	0.36879	1.4845	0.15983	0.37492
Choline	0.36492	1.4665	0.16461	0.38141
Gamma-Glutamyltyrosine	0.36029	1.4451	0.17043	0.39015
Serylvaline	0.35304	1.4119	0.17983	0.39994
Ketoleucine	0.34368	1.3694	0.19246	0.40629
Serylleucine.1	0.33048	1.3101	0.21124	0.42331
Glycerophosphocholine	0.32831	1.3005	0.21443	0.42331
4-Pyridoxic acid	0.32716	1.2954	0.21613	0.42331
Riboflavin	0.32678	1.2937	0.2167	0.42331
N6-Acetyl-L-lysine	0.32607	1.2906	0.21776	0.42331
Tiglylcarnitine	0.32556	1.2883	0.21852	0.42331
D-Sedoheptulose 7-phosphate	0.3242	1.2823	0.22057	0.42331
Niacinamide	0.32108	1.2685	0.2253	0.42758
D-Maltose	0.31977	1.2628	0.22729	0.42758
sn-2 LysoPC(18:2)	0.30472	1.1971	0.25115	0.44795
Pipecolic acid	0.29088	1.1376	0.2744	0.4783
2-Hydroxypyridine	0.28771	1.1241	0.27989	0.48345
L-Carnitine	0.27896	1.0869	0.29544	0.50118
Pantothenic acid	0.27674	1.0776	0.29945	0.50186
Indoxyl sulfate	0.27415	1.0667	0.30418	0.50255
2-Hydroxyglutarate	0.25293	0.97817	0.34459	0.5411
6-Phosphogluconic acid	0.23753	0.91495	0.37571	0.57568
N-acetyltryptophan	0.23092	0.88804	0.38952	0.58595
Serylisoleucine	0.23015	0.88489	0.39116	0.58595
Phenylalanyl-Glutamate	0.22206	0.85215	0.40847	0.60163
L-Malic acid	0.21923	0.84072	0.41463	0.602
Epinephrine	0.21902	0.83989	0.41509	0.602
Acetaminophen	0.20809	0.79603	0.4393	0.61387
5-Hydroxy-L-tryptophan	0.20805	0.79586	0.4394	0.61387
Tyrosyl-Alanine	0.20316	0.77636	0.45045	0.62161
Histidinyl-Phenylalanine	0.20236	0.77317	0.45228	0.62161
Creatinine	0.19912	0.76028	0.4597	0.62388
L-Octanoylcarnitine	0.1915	0.73005	0.4774	0.63431
Indolelactic acid	0.18986	0.72356	0.48125	0.63479
Uridine 5'-monophosphate	0.177	0.67291	0.51196	0.66556
Homocysteine	0.17476	0.66411	0.51741	0.66556
1-Methylguanosine	0.17434	0.66246	0.51843	0.66556
Phenol sulphate	0.1641	0.62243	0.54367	0.68013
Threoninyl-Leucine	0.15791	0.59835	0.55916	0.68988
2-Hydroxybutyric acid	0.15147	0.57337	0.57549	0.70092
Propionylcarnitine	0.14814	0.56049	0.584	0.70406
Leucyl-Serine	0.14757	0.55826	0.58548	0.70406
Xanthosine	0.13554	0.51186	0.61673	0.72879
Leucyl-Arginine	0.13522	0.51064	0.61756	0.72879
Fructose 1,6-bisphosphate	0.10859	0.40871	0.68894	0.80362
ADP	0.10548	0.39688	0.69744	0.80362
L-Arginine	0.091054	0.34211	0.73735	0.83391
p-Cresol sulfate	0.086139	0.3235	0.7511	0.84223
Lysyl-Leucine	0.080368	0.30168	0.76733	0.85259
N-Acetyl-L-methionine	0.073836	0.27703	0.78581	0.86804
1-Methyladenosine	0.044409	0.16633	0.87028	0.91355
L-Leucine	0.03714	0.13906	0.89138	0.93056
Glycocholic acid	0.021341	0.079868	0.93747	0.96281
L-Isoleucine	0.013627	0.050993	0.96005	0.9807
N-Acetyl-L-aspartic acid	0.0080817	0.03024	0.9763	0.98669
Diethanolamine	-0.0023724	-0.0088766	0.99304	0.99304
L-Glutamic acid	-0.004534	-0.016965	0.9867	0.99192
Phenylalanyl-Valine	-0.0081043	-0.030325	0.97624	0.98669
Valerylcarnitine	-0.028381	-0.10623	0.9169	0.9468
L-Aspartic acid	-0.030864	-0.11554	0.90966	0.94446
Fumaric acid	-0.044667	-0.1673	0.86953	0.91355
Dihydrouracil	-0.045647	-0.17097	0.86669	0.91355
Isovalerylcarnitine	-0.053173	-0.19924	0.84494	0.9019
2-Ethylhydracrylic acid	-0.053469	-0.20035	0.84409	0.9019
Symmetric dimethylarginine	-0.055669	-0.20862	0.83775	0.9019
Glycerol 3-phosphate	-0.066354	-0.24882	0.80711	0.87629
(S)-2-Azetidinecarboxylic acid	-0.066768	-0.25038	0.80593	0.87629
thymine	-0.071262	-0.26732	0.79312	0.87106
Adenosine	-0.085255	-0.32016	0.75357	0.84223
L-Phenylalanine	-0.09737	-0.36606	0.71979	0.81892
L-gamma-glutamyl-L-isoleucine	-0.10232	-0.38486	0.70612	0.80821
NAD	-0.10532	-0.39627	0.69788	0.80362
D-Glyceraldehyde 3-phosphate	-0.10732	-0.40388	0.6924	0.80362
sn-2 LysoPC(18:0)	-0.14427	-0.5455	0.59399	0.7098
L-Threonine	-0.15602	-0.59101	0.56394	0.69128
L-Valine	-0.16219	-0.61499	0.54843	0.68105
L-Threonic Acid	-0.16392	-0.62174	0.5441	0.68013
N-a-Acetyl-L-arginine	-0.16605	-0.63007	0.5388	0.68013
L-Glutamine	-0.17033	-0.64678	0.52823	0.67359
3-Hydroxyisovalerylcarnitine	-0.18851	-0.71821	0.48444	0.63479
cortisol	-0.19554	-0.74606	0.46798	0.62616
Phenylalanyl-Serine	-0.19712	-0.75231	0.46433	0.62569
Deoxyadenosine	-0.20128	-0.76885	0.45476	0.62161
Isobutyryl-L-carnitine	-0.2089	-0.79927	0.43749	0.61387
Creatine	-0.21352	-0.81777	0.42719	0.61026
Ornithine	-0.21758	-0.8341	0.41823	0.602
Pyroglutamine	-0.22411	-0.86044	0.40404	0.59975
L-Proline	-0.22991	-0.88393	0.39166	0.58595
L-Histidine	-0.24624	-0.95063	0.35792	0.55288
L-Acetylcarnitine	-0.25118	-0.97096	0.34805	0.54204
Phenylalanyl-Tyrosine	-0.25895	-1.0031	0.33282	0.52696
Coumarin	-0.26519	-1.0291	0.3209	0.51235
S-Lactoylglutathione	-0.26712	-1.0371	0.31725	0.51083
L-Methionine	-0.26823	-1.0418	0.31517	0.51083
L-Tyrosine	-0.27255	-1.0599	0.30713	0.50306
5'-Methylthioadenosine	-0.27583	-1.0737	0.30112	0.50186
Uric acid	-0.28011	-1.0918	0.29337	0.50118
L-Tryptophan	-0.29708	-1.1641	0.26383	0.46415
L-gamma-glutamyl-L-valine	-0.30404	-1.1941	0.25226	0.44795
sn-2 LysoPC(16:0)	-0.30599	-1.2026	0.24907	0.44795
Proline betaine	-0.31237	-1.2304	0.23884	0.43634
Allantoin	-0.31432	-1.2389	0.23577	0.43491
Citrulline	-0.31565	-1.2447	0.23368	0.43491
(S)-Homostachydrine	-0.32421	-1.2823	0.22055	0.42331
Serylleucine	-0.33761	-1.342	0.20096	0.41958
Hydroxyvalerylcarnitine	-0.34586	-1.3792	0.18946	0.40447
L-Alanine	-0.34898	-1.3934	0.18523	0.39994
L-gamma-glutamyl-L-leucine	-0.34906	-1.3937	0.18513	0.39994
Glutathione	-0.34985	-1.3973	0.18406	0.39994
Hydroxyphenyllactic acid	-0.35094	-1.4023	0.18261	0.39994
8-Oxo-dGMP	-0.36924	-1.4866	0.15928	0.37492
Citric acid	-0.38079	-1.5409	0.14564	0.35938
Urocanic acid	-0.3866	-1.5685	0.13909	0.35235
Pyroglutamic acid	-0.39332	-1.6007	0.13176	0.34294
Hydroxyhexanoycarnitine	-0.39334	-1.6008	0.13174	0.34294
Isoleucyl-Alanine	-0.39937	-1.6299	0.12541	0.34039
Methionyl-Phenylalanine	-0.40781	-1.6712	0.11689	0.32186
Urea	-0.41677	-1.7155	0.10829	0.30258
Tridecanoic acid	-0.4195	-1.7291	0.10577	0.29994
Taurine	-0.42235	-1.7434	0.10317	0.29701
Sarcosine	-0.42736	-1.7687	0.098718	0.29307
C17-carnitine	-0.43623	-1.8139	0.091174	0.2794
cis-Aconitic acid	-0.44056	-1.8362	0.08765	0.27756
C17-carnitine.1	-0.48623	-2.082	0.056173	0.19452
Cytidine monophosphate	-0.48659	-2.084	0.055965	0.19452
Succinic acid	-0.48679	-2.0851	0.055845	0.19452
Oxidized glutathione	-0.49494	-2.1312	0.051275	0.19103
Isocitric acid	-0.49813	-2.1495	0.049563	0.18834
Cysteinylglycine	-0.51385	-2.2412	0.041743	0.16779
Adenosine 3'-monophosphate	-0.52302	-2.296	0.037633	0.15914
Adenosine monophosphate	-0.52658	-2.3176	0.036121	0.15914
2-Hydroxycaproic acid	-0.52822	-2.3276	0.035442	0.15914
1-Methylguanine	-0.53557	-2.3729	0.032509	0.15838
Acetylcholine	-0.5696	-2.593	0.021265	0.11544
Guanosine monophosphate	-0.57611	-2.6373	0.019508	0.11232
2-Hydroxy-2-methylbutyric acid	-0.60326	-2.8301	0.013363	0.090678
Tetradecanoylcarnitine	-0.62936	-3.0303	0.0089953	0.065735
Cholic acid	-0.64476	-3.1561	0.0070059	0.054473
Adenylsuccinic acid	-0.66329	-3.3163	0.0050946	0.044772
Inosinic acid	-0.6647	-3.3289	0.0049678	0.044772
Betaine	-0.67005	-3.3774	0.0045114	0.044772
L-Lactic acid	-0.67799	-3.4511	0.0038964	0.044772
Butyrylcarnitine	-0.73419	-4.0461	0.0012024	0.020768
O-decanoyl-L-carnitine	-0.73542	-4.0609	0.0011681	0.020768
4-Hydroxybutyric acid	-0.74304	-4.1542	0.00097359	0.020768
L-Hexanoylcarnitine	-0.77158	-4.5384	0.00046384	0.014688
O-dodecanoylcarnitine	-0.84695	-5.9605	3.48E-05	0.002417
4-Hydroxyproline	-0.85717	-6.2274	2.21E-05	0.002417
