# Supplementary material for: Exploration of the metabolomic mechanisms of postmenopausal hypertension induced by low estrogen state
Source: eLife. 2025 Jan 16;13:RP101701. doi: 10.7554/eLife.101701 (PMC11737871; doi:10.7554/eLife.101701)
Supplement: Supplementary file 24. [file elife-101701-supp24.csv]

	correlation	t-stat	p-value	FDR
L-Alpha-aminobutyric acid	0.91696	8.5994	5.85E-07	0.00010761
4-Guanidinobutanoic acid	0.83046	5.5778	6.81E-05	0.0043825
Methylpicraquassioside A	0.8227	5.4149	9.11E-05	0.0043825
L-Erythrulose	0.82148	5.3902	9.53E-05	0.0043825
Pyroglutamine	0.79473	4.8992	0.00023464	0.0073097
Glycerophosphocholine	0.73839	4.0969	0.0010887	0.021481
D-Ribose 5-phosphate	0.73282	4.0298	0.0012415	0.021481
Theobromine	0.72924	3.9876	0.0013485	0.021481
6-Phosphonoglucono-D-lactone	0.71643	3.8423	0.0017947	0.021481
Uridine	0.71501	3.8267	0.0018507	0.021481
D-Glucose	0.71382	3.8138	0.0018984	0.021481
Phosphorylcholine	0.71342	3.8094	0.001915	0.021481
Indoxyl sulfate	0.70921	3.764	0.0020947	0.021481
Uracil	0.68651	3.5327	0.003313	0.028427
p-Cresol sulfate	0.63184	3.0501	0.0086479	0.06667
Pseudouridine	0.62523	2.9975	0.009598	0.067925
Phosphocreatine	0.61452	2.9146	0.011311	0.077085
Mandelic acid	0.58586	2.7049	0.017092	0.10161
Glycocholic acid	0.58574	2.7041	0.01712	0.10161
Xanthine	0.57179	2.6078	0.02066	0.11879
Cytidine	0.56126	2.5374	0.023691	0.12924
Proline betaine	0.56063	2.5332	0.023881	0.12924
1-Methylguanosine	0.55555	2.5	0.025468	0.13223
Oxypurinol	0.54489	2.4315	0.029061	0.13289
NAD	0.54116	2.4079	0.030406	0.13289
Guanosine	0.53071	2.3429	0.034425	0.14301
2-Hydroxybutyric acid	0.51262	2.2339	0.042321	0.15574
Guanine	0.50683	2.1999	0.045113	0.16276
LysoPE(18:2)	0.50056	2.1635	0.04829	0.16575
Hypoxanthine	0.49876	2.1531	0.049232	0.16575
Epinephrine	0.49291	2.1197	0.052384	0.17045
Creatinine	0.47585	2.0243	0.062449	0.19346
Cytosine	0.47199	2.0032	0.06491	0.19346
Pantothenic acid	0.47156	2.0008	0.065188	0.19346
sn-1 LysoPC(18:2)	0.46797	1.9813	0.067545	0.19727
L-Lysine	0.46106	1.9441	0.072258	0.20219
Citrulline	0.45051	1.8881	0.079912	0.21946
Hippuric acid	0.44167	1.842	0.086761	0.22484
sn-1 LysoPC(16:0)	0.42696	1.7666	0.099074	0.24972
(S)-Homostachydrine	0.4244	1.7537	0.10133	0.25196
Ornithine	0.40575	1.6611	0.11892	0.28054
sn-1 LysoPC(18:0)	0.39818	1.6242	0.12663	0.29125
Xanthosine	0.38905	1.5802	0.13639	0.30209
Gluconic acid	0.38618	1.5665	0.13955	0.30209
L-Glutamic acid	0.38194	1.5463	0.14433	0.30685
Maltotriose	0.38085	1.5412	0.14557	0.30685
Fructose 1,6-bisphosphate	0.35704	1.4302	0.1746	0.34107
(S)-2-Azetidinecarboxylic acid	0.35666	1.4284	0.1751	0.34107
C17-carnitine	0.35056	1.4005	0.18312	0.34586
LysoPE(18:1)	0.34975	1.3968	0.18421	0.34586
Inosine	0.34431	1.3722	0.1916	0.3561
L-Threonic Acid	0.31876	1.2583	0.22886	0.41284
Cholic acid	0.30963	1.2184	0.2432	0.43245
Adenosine	0.30669	1.2056	0.24795	0.4345
Riboflavin	0.29804	1.1682	0.26222	0.45104
LysoPE(20:4)	0.29404	1.1511	0.26899	0.45104
Allantoin	0.29346	1.1486	0.26997	0.45104
Glycerol 3-phosphate	0.29279	1.1457	0.27112	0.45104
adenine	0.27535	1.0717	0.30199	0.48112
2-Hydroxyglutarate	0.27487	1.0697	0.30286	0.48112
Tiglylcarnitine	0.27379	1.0651	0.30485	0.48112
LysoPC(20:4(5Z,8Z,11Z,14Z))	0.26913	1.0456	0.31349	0.48882
Homocysteine	0.2487	0.96072	0.35299	0.53678
ADP	0.23615	0.90931	0.37857	0.56175
Hydroxyvalerylcarnitine	0.2324	0.89404	0.38641	0.56538
Deoxyadenosine	0.23204	0.89259	0.38716	0.56538
Allopurinol	0.21632	0.82901	0.42101	0.60051
Tyrosyl-Alanine	0.20454	0.78186	0.44732	0.63313
L-Threonine	0.18282	0.69578	0.49795	0.68376
Pipecolic acid	0.1773	0.67409	0.51123	0.69021
Hydroxyhexanoycarnitine	0.1762	0.66976	0.5139	0.69021
Alpha-ketoisovaleric acid	0.16897	0.64145	0.53159	0.70369
3-Hydroxyisovalerylcarnitine	0.15881	0.60186	0.55689	0.72644
L-gamma-glutamyl-L-isoleucine	0.15733	0.5961	0.56062	0.72644
N-Acetyl-L-aspartic acid	0.14969	0.56646	0.58005	0.74117
Indolelactic acid	0.13091	0.49406	0.62893	0.77866
Ketoleucine	0.13029	0.49171	0.63055	0.77866
Phosphoenolpyruvic acid	0.12394	0.46733	0.64746	0.78376
Niacinamide	0.11182	0.42101	0.68014	0.80091
cortisol	0.095898	0.36048	0.72387	0.826
D-Maltose	0.094683	0.35587	0.72724	0.826
4-Pyridoxic acid	0.08917	0.33498	0.74261	0.83317
N-Acetyl-L-methionine	0.081412	0.30563	0.76438	0.84727
L-Carnitine	0.078877	0.29605	0.77153	0.84878
Betaine	0.076389	0.28666	0.77857	0.84878
Isocitric acid	0.076032	0.28531	0.77958	0.84878
Urea	0.062641	0.23484	0.81773	0.88507
Ribothymidine	0.039759	0.14888	0.88377	0.93456
S-Lactoylglutathione	0.033574	0.12569	0.90176	0.94519
N-acetyltryptophan	0.032774	0.12269	0.90409	0.94519
L-Acetylcarnitine	0.030414	0.11385	0.91097	0.947
2-Ethylhydracrylic acid	0.023044	0.086244	0.93249	0.96393
2-Hydroxypyridine	0.017418	0.065181	0.94895	0.97491
D-Erythrose 4-phosphate	0.015791	0.059093	0.95371	0.97491
Glucose 6-phosphate	0.0071473	0.026744	0.97904	0.98496
D-Sedoheptulose 7-phosphate	0.0048141	0.018013	0.98588	0.98588
Uric acid	-0.0069547	-0.026023	0.97961	0.98496
L-Glutamine	-0.011676	-0.043691	0.96577	0.98178
Gamma-Glutamyltyrosine	-0.053989	-0.2023	0.84259	0.89617
L-gamma-glutamyl-L-leucine	-0.057644	-0.21604	0.83207	0.89012
Phenylalanyl-Glutamate	-0.058545	-0.21943	0.82948	0.89012
Choline	-0.087095	-0.32712	0.74842	0.8346
3-Phosphoglyceric acid	-0.091904	-0.34534	0.73498	0.82967
D-Glyceraldehyde 3-phosphate	-0.10039	-0.37753	0.71144	0.81816
Threoninyl-Leucine	-0.10743	-0.40431	0.69209	0.80091
cis-Aconitic acid	-0.10832	-0.4077	0.68966	0.80091
Citric acid	-0.10936	-0.41167	0.68682	0.80091
L-Malic acid	-0.11223	-0.42258	0.67902	0.80091
L-Octanoylcarnitine	-0.11864	-0.44707	0.66166	0.79056
Histidinyl-Phenylalanine	-0.12165	-0.45856	0.65359	0.78601
Diethanolamine	-0.1269	-0.4787	0.63954	0.77931
L-Methionine	-0.12746	-0.48082	0.63807	0.77931
1-Methyladenosine	-0.13633	-0.51492	0.61464	0.76935
Methionyl-Phenylalanine	-0.14328	-0.54171	0.59653	0.75179
Pyroglutamic acid	-0.14372	-0.54338	0.59542	0.75179
5'-Methylthioadenosine	-0.15332	-0.58054	0.57078	0.73443
L-Proline	-0.1659	-0.62946	0.53919	0.70864
6-Phosphogluconic acid	-0.16975	-0.6445	0.52967	0.70369
L-Aspartic acid	-0.1779	-0.67643	0.50979	0.69021
L-Kynurenine	-0.18538	-0.70588	0.49184	0.68044
L-Arginine	-0.1876	-0.71462	0.48659	0.67827
Oxidized glutathione	-0.18952	-0.72221	0.48205	0.67708
Acetaminophen	-0.22	-0.84383	0.41295	0.59361
Phenylalanyl-Valine	-0.2238	-0.85917	0.40472	0.58636
Isoleucyl-Alanine	-0.24244	-0.93504	0.36562	0.54694
Uridine 5'-monophosphate	-0.24245	-0.93507	0.3656	0.54694
Serylvaline	-0.25905	-1.0035	0.33263	0.51003
2-Hydroxy-2-methylbutyric acid	-0.26734	-1.0381	0.31683	0.48989
Fumaric acid	-0.2732	-1.0626	0.30593	0.48112
Phenylalanyl-Serine	-0.28756	-1.1234	0.28016	0.45619
Serylisoleucine	-0.28956	-1.1319	0.27667	0.45453
Taurine	-0.29222	-1.1433	0.27209	0.45104
Isovalerylcarnitine	-0.29376	-1.1499	0.26945	0.45104
Urocanic acid	-0.30887	-1.2151	0.24443	0.43245
O-decanoyl-L-carnitine	-0.32313	-1.2776	0.22218	0.40477
Propionylcarnitine	-0.3243	-1.2827	0.22041	0.40477
Phenylalanyl-Tyrosine	-0.35337	-1.4134	0.17939	0.34383
Sarcosine	-0.35589	-1.4249	0.1761	0.34107
Phenol sulphate	-0.36784	-1.4801	0.161	0.32199
1-Methylguanine	-0.37077	-1.4938	0.15743	0.31832
Dihydrouracil	-0.37387	-1.5083	0.15372	0.31427
L-Isoleucine	-0.37691	-1.5226	0.15013	0.31038
Tridecanoic acid	-0.37982	-1.5363	0.14676	0.30685
2-Hydroxycaproic acid	-0.38744	-1.5725	0.13816	0.30209
L-Histidine	-0.39418	-1.6048	0.13085	0.29361
Valerylcarnitine	-0.39624	-1.6148	0.12866	0.29227
L-gamma-glutamyl-L-valine	-0.39957	-1.6309	0.12519	0.29125
Symmetric dimethylarginine	-0.41455	-1.7044	0.11038	0.26377
Cytidine monophosphate	-0.41731	-1.7182	0.10779	0.26096
Isobutyryl-L-carnitine	-0.42039	-1.7336	0.10495	0.25748
8-Oxo-dGMP	-0.43217	-1.7931	0.094578	0.2417
N6-Acetyl-L-lysine	-0.44173	-1.8423	0.086709	0.22484
Serylleucine	-0.44346	-1.8513	0.085341	0.22484
Leucyl-Arginine	-0.44383	-1.8532	0.085046	0.22484
L-Hexanoylcarnitine	-0.46068	-1.9421	0.072526	0.20219
Tetradecanoylcarnitine	-0.4637	-1.9583	0.070429	0.20219
Leucyl-Serine	-0.47396	-2.014	0.063646	0.19346
L-Lactic acid	-0.47523	-2.0209	0.062842	0.19346
thymine	-0.49216	-2.1154	0.052803	0.17045
5-Hydroxy-L-tryptophan	-0.49817	-2.1497	0.049543	0.16575
Guanosine monophosphate	-0.49967	-2.1584	0.048751	0.16575
O-dodecanoylcarnitine	-0.51347	-2.2389	0.041922	0.15574
L-Tryptophan	-0.51959	-2.2754	0.03913	0.15
N-a-Acetyl-L-arginine	-0.52152	-2.287	0.038283	0.14987
Adenosine 3'-monophosphate	-0.52328	-2.2976	0.03752	0.14987
L-Alanine	-0.52936	-2.3346	0.034975	0.14301
Glutathione	-0.5394	-2.3969	0.031055	0.13289
Creatine	-0.54129	-2.4087	0.030359	0.13289
Lysyl-Leucine	-0.54139	-2.4093	0.030322	0.13289
Butyrylcarnitine	-0.54714	-2.4457	0.028274	0.13289
Adenylsuccinic acid	-0.5521	-2.4776	0.026591	0.13223
Adenosine monophosphate	-0.55366	-2.4877	0.026078	0.13223
Cysteinylglycine	-0.58585	-2.7048	0.017095	0.10161
L-Leucine	-0.58774	-2.7181	0.016654	0.10161
Hydroxyphenyllactic acid	-0.62656	-3.008	0.0094011	0.067925
Succinic acid	-0.63149	-3.0473	0.0086961	0.06667
Acetylcholine	-0.68518	-3.5198	0.0033989	0.028427
L-Phenylalanine	-0.70217	-3.69	0.0024249	0.02231
L-Valine	-0.70648	-3.735	0.0022182	0.021481
4-Hydroxyproline	-0.70751	-3.7459	0.0021709	0.021481
Coumarin	-0.72532	-3.9423	0.001474	0.021481
L-Tyrosine	-0.74108	-4.1298	0.0010209	0.021481
4-Hydroxybutyric acid	-0.76133	-4.3936	0.00061233	0.016095
Inosinic acid	-0.79423	-4.8908	0.00023836	0.0073097
