# Supplementary material for: Exploration of the metabolomic mechanisms of postmenopausal hypertension induced by low estrogen state
Source: eLife. 2025 Jan 16;13:RP101701. doi: 10.7554/eLife.101701 (PMC11737871; doi:10.7554/eLife.101701)
Supplement: Supplementary file 25. [file elife-101701-supp25.csv]

	correlation	t-stat	p-value	FDR
L-Alpha-aminobutyric acid	0.89009	9.1597	5.82E-09	1.07E-06
L-Erythrulose	0.75756	5.4434	1.81E-05	0.001105
4-Guanidinobutanoic acid	0.75378	5.3802	2.11E-05	0.001105
Methylpicraquassioside A	0.75046	5.3258	2.40E-05	0.001105
Theobromine	0.65984	4.1188	0.00045139	0.013843
Glycerophosphocholine	0.64084	3.9155	0.00074104	0.019479
Indoxyl sulfate	0.62742	3.7793	0.0010315	0.023529
D-Ribose 5-phosphate	0.62253	3.7311	0.0011595	0.023529
Phosphorylcholine	0.61426	3.6512	0.0014066	0.023529
Pyroglutamine	0.60469	3.5611	0.0017478	0.025623
D-Glucose	0.60312	3.5465	0.0018103	0.025623
Uridine	0.59117	3.4379	0.0023486	0.030867
Pseudouridine	0.57125	3.2645	0.0035486	0.040809
Uracil	0.56481	3.2103	0.0040327	0.043649
6-Phosphonoglucono-D-lactone	0.55563	3.1345	0.0048193	0.048196
Phosphocreatine	0.52852	2.9201	0.0079298	0.069481
p-Cresol sulfate	0.49159	2.6478	0.0147	0.1176
Glycocholic acid	0.48602	2.6084	0.016043	0.123
Cytidine	0.46933	2.493	0.020682	0.13123
Proline betaine	0.44165	2.3089	0.030725	0.13967
Mandelic acid	0.44157	2.3084	0.030758	0.13967
1-Methylguanosine	0.44056	2.3018	0.031189	0.13967
Xanthine	0.43948	2.2949	0.031651	0.13967
Oxypurinol	0.43454	2.263	0.033848	0.13967
sn-1 LysoPC(18:2)	0.43437	2.2619	0.033926	0.13967
Hypoxanthine	0.43386	2.2586	0.034159	0.13967
2-Hydroxybutyric acid	0.42944	2.2304	0.036239	0.14496
Hippuric acid	0.40485	2.0767	0.049713	0.18639
Cytosine	0.38587	1.9618	0.06256	0.21719
Creatinine	0.381	1.9328	0.066235	0.22272
Guanosine	0.37857	1.9184	0.068124	0.22272
Citrulline	0.37798	1.9149	0.068591	0.22272
Epinephrine	0.37717	1.9102	0.069235	0.22272
Ornithine	0.36459	1.8365	0.079837	0.24022
Pantothenic acid	0.36335	1.8293	0.080943	0.24022
Guanine	0.35843	1.8008	0.085456	0.24374
(S)-Homostachydrine	0.35011	1.7531	0.093502	0.24934
Maltotriose	0.33668	1.6771	0.10768	0.27906
Fructose 1,6-bisphosphate	0.33378	1.6608	0.11094	0.28351
L-Glutamic acid	0.33062	1.6431	0.11457	0.28488
L-Lysine	0.32891	1.6336	0.11657	0.28598
Gluconic acid	0.31684	1.5669	0.13142	0.30226
Xanthosine	0.30598	1.5075	0.14591	0.31586
(S)-2-Azetidinecarboxylic acid	0.29456	1.4458	0.16234	0.34335
C17-carnitine	0.29039	1.4234	0.16865	0.35056
Inosine	0.28856	1.4136	0.17147	0.35056
LysoPE(18:2)	0.28572	1.3984	0.17592	0.35571
sn-1 LysoPC(16:0)	0.28145	1.3757	0.18275	0.36551
NAD	0.2711	1.321	0.20007	0.38712
L-Threonic Acid	0.26999	1.3152	0.20198	0.38712
LysoPE(18:1)	0.25146	1.2186	0.23589	0.4429
Allantoin	0.24043	1.1618	0.25777	0.46071
sn-1 LysoPC(18:0)	0.23731	1.1458	0.26419	0.46071
LysoPE(20:4)	0.22453	1.0807	0.29152	0.49666
Deoxyadenosine	0.2208	1.0619	0.29981	0.50611
Adenosine	0.21887	1.0521	0.30417	0.50879
Riboflavin	0.21078	1.0114	0.32284	0.53038
2-Hydroxyglutarate	0.19057	0.91053	0.37241	0.59586
adenine	0.18256	0.87091	0.39321	0.61314
Hydroxyvalerylcarnitine	0.1768	0.84252	0.40856	0.63173
Glycerol 3-phosphate	0.175	0.83366	0.41343	0.63393
LysoPC(20:4(5Z,8Z,11Z,14Z))	0.16809	0.79977	0.4324	0.65042
Tiglylcarnitine	0.16722	0.79555	0.43479	0.65042
Tyrosyl-Alanine	0.1605	0.76268	0.45376	0.66328
Homocysteine	0.16038	0.76214	0.45407	0.66328
ADP	0.15333	0.72781	0.4744	0.68733
Allopurinol	0.15126	0.71773	0.48048	0.68794
L-Threonine	0.14588	0.69161	0.49642	0.68794
L-gamma-glutamyl-L-isoleucine	0.14461	0.68548	0.5002	0.68794
3-Hydroxyisovalerylcarnitine	0.1416	0.67092	0.50926	0.6941
Cholic acid	0.13092	0.6194	0.54202	0.72797
Pipecolic acid	0.12854	0.60795	0.54945	0.7326
Hydroxyhexanoycarnitine	0.12677	0.59946	0.55499	0.73466
Alpha-ketoisovaleric acid	0.11813	0.55798	0.58249	0.75374
N-Acetyl-L-aspartic acid	0.11711	0.55308	0.58579	0.75374
Niacinamide	0.096925	0.45677	0.65231	0.80017
cortisol	0.092817	0.43724	0.6662	0.80492
Ketoleucine	0.091903	0.43289	0.66931	0.80492
D-Maltose	0.08592	0.4045	0.68975	0.81355
Indolelactic acid	0.082883	0.3901	0.70022	0.82064
4-Pyridoxic acid	0.079543	0.37428	0.71178	0.82724
Phosphoenolpyruvic acid	0.078663	0.37011	0.71484	0.82724
L-Carnitine	0.069929	0.3288	0.74542	0.8519
N-Acetyl-L-methionine	0.059502	0.27958	0.78241	0.86725
Betaine	0.052244	0.24538	0.80844	0.8775
Isocitric acid	0.05087	0.23891	0.81339	0.8775
Urea	0.048961	0.22992	0.82027	0.8775
N-acetyltryptophan	0.029754	0.13962	0.89023	0.93917
S-Lactoylglutathione	0.028935	0.13577	0.89324	0.93917
L-Acetylcarnitine	0.026806	0.12577	0.90105	0.94201
Ribothymidine	0.020131	0.094444	0.92561	0.96222
2-Ethylhydracrylic acid	0.016757	0.078611	0.93805	0.96967
2-Hydroxypyridine	0.014601	0.068491	0.94601	0.97244
D-Erythrose 4-phosphate	0.01299	0.060934	0.95196	0.97312
Glucose 6-phosphate	0.0060298	0.028283	0.97769	0.98605
D-Sedoheptulose 7-phosphate	0.0037709	0.017687	0.98605	0.98605
Uric acid	-0.0049816	-0.023366	0.98157	0.98605
L-Glutamine	-0.010979	-0.0515	0.95939	0.97529
Gamma-Glutamyltyrosine	-0.040457	-0.18992	0.85111	0.90523
L-gamma-glutamyl-L-leucine	-0.049081	-0.23049	0.81984	0.8775
Phenylalanyl-Glutamate	-0.049667	-0.23325	0.81773	0.8775
3-Phosphoglyceric acid	-0.058081	-0.27288	0.78749	0.86765
L-Proline	-0.059572	-0.27991	0.78216	0.86725
D-Glyceraldehyde 3-phosphate	-0.059889	-0.28141	0.78102	0.86725
Citric acid	-0.063103	-0.29657	0.76958	0.86725
cis-Aconitic acid	-0.063549	-0.29868	0.76799	0.86725
Choline	-0.073455	-0.34547	0.73303	0.84298
Methionyl-Phenylalanine	-0.088453	-0.41652	0.68107	0.80849
L-Malic acid	-0.088951	-0.41888	0.67937	0.80849
Diethanolamine	-0.094849	-0.44689	0.65932	0.80341
Threoninyl-Leucine	-0.1009	-0.47571	0.63897	0.78907
Histidinyl-Phenylalanine	-0.10361	-0.4886	0.62996	0.7832
L-Methionine	-0.10429	-0.49183	0.62771	0.7832
L-Octanoylcarnitine	-0.10738	-0.50661	0.61747	0.77818
L-Arginine	-0.10766	-0.50793	0.61656	0.77818
Pyroglutamic acid	-0.11234	-0.53027	0.60123	0.76824
Serylleucine	-0.11844	-0.55949	0.58148	0.75374
1-Methyladenosine	-0.12501	-0.59099	0.56055	0.73672
6-Phosphogluconic acid	-0.13781	-0.65263	0.52076	0.70455
Uridine 5'-monophosphate	-0.14434	-0.68419	0.501	0.68794
L-Kynurenine	-0.14543	-0.68944	0.49776	0.68794
L-Aspartic acid	-0.1457	-0.69077	0.49693	0.68794
5'-Methylthioadenosine	-0.14791	-0.70145	0.49038	0.68794
Oxidized glutathione	-0.16034	-0.76191	0.4542	0.66328
Isoleucyl-Alanine	-0.16778	-0.79825	0.43326	0.65042
Acetaminophen	-0.18559	-0.88589	0.38526	0.60588
Phenylalanyl-Valine	-0.18845	-0.90003	0.37785	0.59935
2-Hydroxy-2-methylbutyric acid	-0.19728	-0.94388	0.35548	0.57376
Serylvaline	-0.20872	-1.001	0.32771	0.53361
Fumaric acid	-0.21297	-1.0224	0.31773	0.52668
Serylisoleucine	-0.23162	-1.1167	0.27615	0.47488
O-decanoyl-L-carnitine	-0.23672	-1.1428	0.26541	0.46071
Urocanic acid	-0.23773	-1.148	0.26331	0.46071
L-Isoleucine	-0.23809	-1.1498	0.26256	0.46071
Isovalerylcarnitine	-0.23825	-1.1506	0.26223	0.46071
Taurine	-0.24617	-1.1913	0.24623	0.45307
Propionylcarnitine	-0.24844	-1.203	0.24176	0.44933
1-Methylguanine	-0.26263	-1.2767	0.21504	0.4079
Phenylalanyl-Serine	-0.27171	-1.3242	0.19901	0.38712
Phenol sulphate	-0.27818	-1.3584	0.18811	0.37217
L-Histidine	-0.28966	-1.4195	0.16978	0.35056
Leucyl-Arginine	-0.30426	-1.4981	0.14831	0.31732
Dihydrouracil	-0.31011	-1.5299	0.14028	0.30729
L-Lactic acid	-0.31035	-1.5313	0.13996	0.30729
Valerylcarnitine	-0.31296	-1.5455	0.13648	0.30625
Symmetric dimethylarginine	-0.31399	-1.5512	0.13512	0.30625
L-Leucine	-0.31732	-1.5695	0.13081	0.30226
Cytidine monophosphate	-0.31774	-1.5718	0.13027	0.30226
Sarcosine	-0.3203	-1.5859	0.12703	0.30226
Phenylalanyl-Tyrosine	-0.32694	-1.6227	0.11891	0.28788
N6-Acetyl-L-lysine	-0.33204	-1.6511	0.11292	0.28463
Isobutyryl-L-carnitine	-0.33768	-1.6827	0.10657	0.27906
L-gamma-glutamyl-L-valine	-0.35358	-1.773	0.090079	0.24374
thymine	-0.35415	-1.7762	0.089526	0.24374
L-Tryptophan	-0.35436	-1.7774	0.089328	0.24374
8-Oxo-dGMP	-0.35763	-1.7962	0.086204	0.24374
2-Hydroxycaproic acid	-0.35988	-1.8092	0.084105	0.24374
Tridecanoic acid	-0.36495	-1.8386	0.07952	0.24022
L-Phenylalanine	-0.3661	-1.8453	0.078505	0.24022
Leucyl-Serine	-0.37596	-1.903	0.070204	0.22272
L-Valine	-0.39082	-1.9915	0.058989	0.20873
Lysyl-Leucine	-0.39643	-2.0254	0.055129	0.1989
Tetradecanoylcarnitine	-0.40334	-2.0675	0.05065	0.18639
Guanosine monophosphate	-0.40562	-2.0814	0.049241	0.18639
L-Hexanoylcarnitine	-0.4195	-2.1676	0.041285	0.16163
O-dodecanoylcarnitine	-0.43575	-2.2708	0.033299	0.13967
N-a-Acetyl-L-arginine	-0.44313	-2.3186	0.030102	0.13967
Adenosine 3'-monophosphate	-0.44716	-2.3449	0.028465	0.13967
5-Hydroxy-L-tryptophan	-0.44724	-2.3454	0.028435	0.13967
Succinic acid	-0.44748	-2.3469	0.02834	0.13967
Hydroxyphenyllactic acid	-0.45446	-2.393	0.025681	0.13967
Cysteinylglycine	-0.45449	-2.3932	0.025669	0.13967
L-Alanine	-0.4606	-2.434	0.02351	0.13954
Adenylsuccinic acid	-0.46398	-2.4567	0.022381	0.13727
Adenosine monophosphate	-0.4755	-2.5352	0.018855	0.12391
Butyrylcarnitine	-0.47662	-2.543	0.018536	0.12391
Glutathione	-0.48053	-2.5701	0.017463	0.12359
Creatine	-0.48116	-2.5744	0.017296	0.12359
Acetylcholine	-0.52511	-2.8941	0.0084188	0.070412
Coumarin	-0.55124	-3.0989	0.0052387	0.048196
L-Tyrosine	-0.55271	-3.1108	0.0050951	0.048196
4-Hydroxybutyric acid	-0.57413	-3.289	0.0033483	0.040809
4-Hydroxyproline	-0.61681	-3.6756	0.0013261	0.023529
Inosinic acid	-0.70496	-4.6621	0.00011978	0.0044077
