# Supplementary material for: Exploration of the metabolomic mechanisms of postmenopausal hypertension induced by low estrogen state
Source: eLife. 2025 Jan 16;13:RP101701. doi: 10.7554/eLife.101701 (PMC11737871; doi:10.7554/eLife.101701)
Supplement: Supplementary file 26. [file elife-101701-supp26.csv]

	correlation	t-stat	p-value	FDR
L-Alpha-aminobutyric acid	1	Inf	0	0
L-Erythrulose	0.87171	8.3439	2.91E-08	2.68E-06
Methylpicraquassioside A	0.6766	4.3098	0.00028311	0.016585
2-Hydroxybutyric acid	0.66804	4.2108	0.00036055	0.016585
4-Guanidinobutanoic acid	0.65848	4.1039	0.00046814	0.017227
Indoxyl sulfate	0.62624	3.7676	0.0010614	0.028406
Glycerophosphocholine	0.59023	3.4296	0.0023961	0.04008
Uridine	0.58004	3.3399	0.0029673	0.045498
Uracil	0.54943	3.0843	0.0054206	0.071242
p-Cresol sulfate	0.52659	2.9054	0.0082029	0.094333
Theobromine	0.52253	2.8745	0.0088049	0.0953
Phosphocreatine	0.5133	2.8054	0.010309	0.098319
Pyroglutamine	0.512	2.7957	0.010537	0.098319
6-Phosphonoglucono-D-lactone	0.51116	2.7895	0.010687	0.098319
Pantothenic acid	0.50569	2.7493	0.011704	0.10255
Epinephrine	0.4886	2.6266	0.015408	0.12886
Fructose 1,6-bisphosphate	0.47596	2.5384	0.018724	0.14979
D-Ribose 5-phosphate	0.47028	2.4995	0.020391	0.15452
sn-1 LysoPC(18:2)	0.46306	2.4505	0.022683	0.15678
Phosphorylcholine	0.46209	2.444	0.023006	0.15678
Creatinine	0.43258	2.2504	0.034753	0.21315
1-Methylguanosine	0.40037	2.0493	0.052539	0.28244
Pseudouridine	0.39697	2.0287	0.054768	0.28244
Proline betaine	0.38449	1.9536	0.063584	0.29249
D-Glucose	0.37882	1.9199	0.067927	0.2962
Guanine	0.35809	1.7989	0.085777	0.3263
Guanosine	0.35785	1.7975	0.085996	0.3263
C17-carnitine	0.35774	1.7969	0.086097	0.3263
Hippuric acid	0.34837	1.7432	0.09526	0.3263
Hypoxanthine	0.348	1.7411	0.095632	0.3263
L-Lysine	0.34574	1.7283	0.097954	0.3263
L-Threonic Acid	0.33373	1.6605	0.11099	0.33892
Glycocholic acid	0.33372	1.6605	0.11101	0.33892
Citrulline	0.32999	1.6397	0.1153	0.33892
Mandelic acid	0.3283	1.6302	0.11729	0.33892
Cytidine	0.32553	1.6148	0.1206	0.33892
NAD	0.32322	1.602	0.12341	0.33892
Glycerol 3-phosphate	0.29478	1.4469	0.16201	0.40836
(S)-Homostachydrine	0.28851	1.4133	0.17155	0.42173
LysoPE(18:2)	0.28356	1.387	0.17935	0.42856
Xanthine	0.2758	1.3458	0.19207	0.44727
Ornithine	0.26795	1.3045	0.20555	0.46124
Oxypurinol	0.26216	1.2742	0.21589	0.4729
Cytosine	0.2587	1.2562	0.22223	0.47339
Deoxyadenosine	0.25784	1.2517	0.22383	0.47339
D-Maltose	0.25065	1.2144	0.23747	0.49095
Homocysteine	0.24717	1.1965	0.24426	0.49408
LysoPE(18:1)	0.2355	1.1365	0.26796	0.51332
Allantoin	0.23522	1.1351	0.26854	0.51332
Tiglylcarnitine	0.23049	1.111	0.27856	0.52302
cortisol	0.2203	1.0593	0.30095	0.53415
Adenosine	0.21987	1.0572	0.30191	0.53415
Hydroxyvalerylcarnitine	0.21525	1.0338	0.31244	0.54457
2-Ethylhydracrylic acid	0.21469	1.031	0.31372	0.54457
Maltotriose	0.20936	1.0042	0.32619	0.55063
ADP	0.20489	0.98187	0.33684	0.55836
sn-1 LysoPC(18:0)	0.19276	0.9214	0.36683	0.58187
Urea	0.18529	0.88442	0.38603	0.60522
LysoPC(20:4(5Z,8Z,11Z,14Z))	0.16991	0.8087	0.42735	0.64985
(S)-2-Azetidinecarboxylic acid	0.16554	0.78734	0.43948	0.65214
Ketoleucine	0.16286	0.7742	0.44705	0.65323
Xanthosine	0.16153	0.76772	0.45082	0.65323
L-Glutamic acid	0.15747	0.74791	0.46243	0.65452
sn-1 LysoPC(16:0)	0.15345	0.72836	0.47407	0.65586
Inosine	0.14741	0.69905	0.49185	0.66933
Hydroxyhexanoycarnitine	0.146	0.6922	0.49605	0.66933
Gluconic acid	0.14503	0.68751	0.49895	0.66933
2-Hydroxyglutarate	0.14258	0.67564	0.50631	0.66933
Tyrosyl-Alanine	0.13919	0.65929	0.51655	0.66933
LysoPE(20:4)	0.12889	0.60965	0.54834	0.70066
L-gamma-glutamyl-L-isoleucine	0.12392	0.58574	0.56401	0.71081
adenine	0.12155	0.5744	0.57152	0.71538
Alpha-ketoisovaleric acid	0.1161	0.54826	0.58903	0.73231
Ribothymidine	0.11004	0.5193	0.60874	0.75173
L-Acetylcarnitine	0.10782	0.50867	0.61604	0.75568
N-Acetyl-L-aspartic acid	0.10004	0.47161	0.64185	0.77697
Citric acid	0.084708	0.39875	0.69392	0.81668
cis-Aconitic acid	0.083862	0.39474	0.69684	0.81668
Riboflavin	0.081881	0.38535	0.70368	0.81947
Pipecolic acid	0.078425	0.36898	0.71567	0.8282
Isocitric acid	0.071884	0.33804	0.73854	0.84932
L-Threonine	0.049651	0.23317	0.81778	0.91751
3-Hydroxyisovalerylcarnitine	0.046604	0.21883	0.8288	0.92424
Uric acid	0.037362	0.17537	0.8624	0.94136
L-Glutamine	0.037037	0.17384	0.86358	0.94136
Betaine	0.036752	0.1725	0.86462	0.94136
Indolelactic acid	0.032371	0.15191	0.88064	0.95316
4-Pyridoxic acid	0.018781	0.088105	0.93059	0.98603
Threoninyl-Leucine	0.017704	0.083051	0.93456	0.98603
N-acetyltryptophan	0.011249	0.052767	0.95839	0.99003
Allopurinol	0.0060233	0.028252	0.97772	0.99003
L-gamma-glutamyl-L-leucine	0.0042049	0.019723	0.98444	0.99003
L-Carnitine	0.0041497	0.019464	0.98465	0.99003
2-Hydroxy-2-methylbutyric acid	2.10E-05	9.84E-05	0.99992	0.99992
Phosphoenolpyruvic acid	-0.0058475	-0.027428	0.97837	0.99003
Cholic acid	-0.0078629	-0.036881	0.97091	0.99003
N-Acetyl-L-methionine	-0.01052	-0.049347	0.96109	0.99003
L-Kynurenine	-0.015373	-0.072113	0.94316	0.98603
3-Phosphoglyceric acid	-0.015977	-0.07495	0.94093	0.98603
Phenylalanyl-Glutamate	-0.022285	-0.10455	0.91768	0.9817
Phenylalanyl-Tyrosine	-0.029966	-0.14062	0.88945	0.95707
S-Lactoylglutathione	-0.043881	-0.20602	0.83867	0.92961
Diethanolamine	-0.051547	-0.2421	0.81095	0.91542
Niacinamide	-0.065652	-0.3086	0.76053	0.86381
L-Octanoylcarnitine	-0.066862	-0.31432	0.75624	0.86381
5'-Methylthioadenosine	-0.085766	-0.40377	0.69028	0.81668
Serylvaline	-0.08742	-0.41161	0.68461	0.81668
Phenylalanyl-Valine	-0.09305	-0.43835	0.66541	0.80023
D-Erythrose 4-phosphate	-0.10227	-0.48222	0.63442	0.77306
Phenol sulphate	-0.12418	-0.58699	0.56318	0.71081
L-Methionine	-0.1378	-0.65257	0.52079	0.67011
2-Hydroxypyridine	-0.14036	-0.66494	0.513	0.66933
D-Glyceraldehyde 3-phosphate	-0.14044	-0.66532	0.51276	0.66933
D-Sedoheptulose 7-phosphate	-0.14372	-0.6812	0.50285	0.66933
Glucose 6-phosphate	-0.14548	-0.68968	0.49761	0.66933
Choline	-0.15407	-0.73137	0.47227	0.65586
L-Proline	-0.15558	-0.73875	0.46787	0.65586
Serylisoleucine	-0.15812	-0.75109	0.46056	0.65452
Taurine	-0.16026	-0.76154	0.45442	0.65323
Histidinyl-Phenylalanine	-0.16098	-0.76506	0.45237	0.65323
Propionylcarnitine	-0.16626	-0.79083	0.43748	0.65214
L-Aspartic acid	-0.16841	-0.80136	0.4315	0.65078
Gamma-Glutamyltyrosine	-0.17573	-0.83728	0.41144	0.63088
Cytidine monophosphate	-0.18283	-0.87227	0.39248	0.60686
Phenylalanyl-Serine	-0.18449	-0.88046	0.38813	0.60522
L-Malic acid	-0.19709	-0.94291	0.35597	0.56955
Pyroglutamic acid	-0.19792	-0.94705	0.3539	0.56955
O-decanoyl-L-carnitine	-0.20002	-0.95751	0.34872	0.56782
8-Oxo-dGMP	-0.20138	-0.96432	0.34537	0.56739
Tridecanoic acid	-0.20643	-0.98956	0.33315	0.55727
2-Hydroxycaproic acid	-0.21053	-1.0101	0.32343	0.55063
1-Methyladenosine	-0.21313	-1.0232	0.31734	0.54571
6-Phosphogluconic acid	-0.22166	-1.0662	0.2979	0.53415
Methionyl-Phenylalanine	-0.22282	-1.0721	0.29531	0.53415
Lysyl-Leucine	-0.22358	-1.0759	0.29362	0.53415
5-Hydroxy-L-tryptophan	-0.22654	-1.0909	0.28711	0.53361
Oxidized glutathione	-0.23423	-1.1301	0.27061	0.51332
Dihydrouracil	-0.24141	-1.1668	0.25578	0.50067
Isovalerylcarnitine	-0.24441	-1.1823	0.24973	0.49408
Acetaminophen	-0.24524	-1.1865	0.24808	0.49408
Guanosine monophosphate	-0.24695	-1.1953	0.24469	0.49408
L-Lactic acid	-0.25449	-1.2343	0.23012	0.48116
L-Arginine	-0.2604	-1.265	0.21909	0.47339
Fumaric acid	-0.26463	-1.2871	0.21144	0.46873
Serylleucine	-0.2696	-1.3132	0.20266	0.46037
Uridine 5'-monophosphate	-0.27438	-1.3383	0.19447	0.44727
Isoleucyl-Alanine	-0.28064	-1.3714	0.18407	0.43421
Leucyl-Arginine	-0.2855	-1.3973	0.17626	0.42673
Isobutyryl-L-carnitine	-0.28829	-1.4121	0.1719	0.42173
Adenylsuccinic acid	-0.29574	-1.4521	0.16059	0.40836
N6-Acetyl-L-lysine	-0.29798	-1.4641	0.1573	0.40764
L-Histidine	-0.29978	-1.4739	0.15469	0.4066
N-a-Acetyl-L-arginine	-0.31903	-1.5789	0.12863	0.34302
Sarcosine	-0.32067	-1.5879	0.12658	0.3425
Adenosine 3'-monophosphate	-0.32382	-1.6054	0.12267	0.33892
Urocanic acid	-0.32432	-1.6081	0.12207	0.33892
L-Isoleucine	-0.32753	-1.6259	0.11821	0.33892
Valerylcarnitine	-0.32867	-1.6323	0.11685	0.33892
Creatine	-0.3389	-1.6896	0.10523	0.33892
thymine	-0.34444	-1.7209	0.099309	0.3263
L-Tryptophan	-0.34707	-1.7358	0.096585	0.3263
L-gamma-glutamyl-L-valine	-0.34767	-1.7392	0.095972	0.3263
Butyrylcarnitine	-0.34819	-1.7422	0.095446	0.3263
Adenosine monophosphate	-0.34837	-1.7432	0.095256	0.3263
L-Hexanoylcarnitine	-0.36217	-1.8225	0.082007	0.3263
L-Alanine	-0.37415	-1.8923	0.071678	0.29974
Hydroxyphenyllactic acid	-0.37719	-1.9103	0.06922	0.2962
L-Leucine	-0.37896	-1.9207	0.067821	0.2962
Leucyl-Serine	-0.3886	-1.9782	0.060565	0.28574
1-Methylguanine	-0.38932	-1.9825	0.060052	0.28574
L-Phenylalanine	-0.39397	-2.0105	0.056795	0.28244
Tetradecanoylcarnitine	-0.39552	-2.0198	0.055745	0.28244
Glutathione	-0.40463	-2.0754	0.04985	0.27795
L-Valine	-0.42469	-2.2002	0.038588	0.22188
O-dodecanoylcarnitine	-0.4281	-2.2219	0.036889	0.21896
4-Hydroxybutyric acid	-0.43415	-2.2605	0.034025	0.21315
Symmetric dimethylarginine	-0.44364	-2.3219	0.029891	0.19643
Acetylcholine	-0.46832	-2.4861	0.020995	0.15452
Succinic acid	-0.53941	-3.0047	0.0065235	0.080022
Cysteinylglycine	-0.56338	-3.1983	0.0041483	0.058714
4-Hydroxyproline	-0.60219	-3.5379	0.001848	0.034002
L-Tyrosine	-0.60598	-3.573	0.0016982	0.034002
Coumarin	-0.61985	-3.705	0.001235	0.028406
Inosinic acid	-0.62298	-3.7355	0.0011472	0.028406
